# Supplementary material for: Serum Proteomic Profiles Reflect the Stages of Myxomatous Mitral Valve Disease in Dogs
Source: Int J Mol Sci. 2023 Apr 12;24(8):7142. doi: 10.3390/ijms24087142 (PMC10138901; doi:10.3390/ijms24087142)
Supplement: Supplementary file 1 [file ijms-24-07142-s001.zip]

Archive with 2 entries (2 files):
- ijms-2269058-Supplementary Materials A.pdf
- ijms-2269058-Supplementary Materials B.xlsx
