# Supplementary material for: Serum Proteomic Profiles Reflect the Stages of Myxomatous Mitral Valve Disease in Dogs
Source: Int J Mol Sci. 2023 Apr 12;24(8):7142. doi: 10.3390/ijms24087142 (PMC10138901; doi:10.3390/ijms24087142)
Supplement: Supplementary file 1 [file ijms-24-07142-s001.zip › ijms-2269058-Supplementary Materials B.xlsx]

## Sheet: Proteome Discoverer export
Checked	Protein FDR Confidence: Combined	Master	Accession	Description	Exp. q-value: Combined	Sum PEP Score	Coverage [%]	# Peptides	# PSMs	# Unique Peptides	# AAs	MW [kDa]	calc. pI	Score Sequest HT: Sequest HT	# Peptides (by Search Engine): Sequest HT	# Razor Peptides	Abundance Ratio: (F1, 127) / (F1, 126)	Abundance Ratio: (F2, 127) / (F2, 126)	Abundance Ratio: (F3, 127) / (F3, 126)	Abundance Ratio: (F4, 127) / (F4, 126)	Abundance Ratio: (F5, 127) / (F5, 126)	Abundance Ratio: (F6, 127) / (F6, 126)	Abundance Ratio: (F7, 127) / (F7, 126)	Abundance Ratio: (F8, 127) / (F8, 126)	Abundance Ratio: (F9, 127) / (F9, 126)	Abundance Ratio: (F10, 127) / (F10, 126)	Abundance Ratio: (F1, 128) / (F1, 126)	Abundance Ratio: (F2, 128) / (F2, 126)	Abundance Ratio: (F3, 128) / (F3, 126)	Abundance Ratio: (F4, 128) / (F4, 126)	Abundance Ratio: (F5, 128) / (F5, 126)	Abundance Ratio: (F6, 128) / (F6, 126)	Abundance Ratio: (F7, 128) / (F7, 126)	Abundance Ratio: (F8, 128) / (F8, 126)	Abundance Ratio: (F9, 128) / (F9, 126)	Abundance Ratio: (F10, 128) / (F10, 126)	Abundance Ratio: (F1, 129) / (F1, 126)	Abundance Ratio: (F2, 129) / (F2, 126)	Abundance Ratio: (F3, 129) / (F3, 126)	Abundance Ratio: (F4, 129) / (F4, 126)	Abundance Ratio: (F5, 129) / (F5, 126)	Abundance Ratio: (F6, 129) / (F6, 126)	Abundance Ratio: (F7, 129) / (F7, 126)	Abundance Ratio: (F8, 129) / (F8, 126)	Abundance Ratio: (F9, 129) / (F9, 126)	Abundance Ratio: (F10, 129) / (F10, 126)	Abundance Ratio: (F1, 130) / (F1, 126)	Abundance Ratio: (F2, 130) / (F2, 126)	Abundance Ratio: (F3, 130) / (F3, 126)
FALSE	High	Master Protein	F1PGM1	C3-beta-c OS=Canis lupus familiaris OX=9615 GN=C3 PE=4 SV=2	0	480.716	26	30	857	30	1566	176	7.12	3535.41	30	0	1.05	1.032	0.988	0.794	0.959	1.073	1.011	1.027	1.029	0.947	1.049	1.082	1.061	1.06	0.971	1.004	1.026	1.004	0.899	1.019	0.894	1.272	0.904	1.078	0.954	0.898	0.964	1.018	0.97	0.907	0.979	1.1	1.24
FALSE	High	Master Protein	F1P8Z5	Apolipoprotein B OS=Canis lupus familiaris OX=9615 GN=APOB PE=4 SV=2	0	133.21	8	28	175	28	4326	490.4	6.84	558.55	28	0	1.23	0.721	1.24	1.053	1.022	1.004	1.238	0.707	0.804	1.106	1.12	0.827	1.201	0.746	0.914	1.305	1.057	0.858	0.957	0.948	1.12	0.959	1.02	0.807	0.901	1.06	0.84	0.864	1.036	1.296	0.902	1.106	1.395
FALSE	High	Master Protein	J9P430	Beta-1 metal-binding globulin OS=Canis lupus familiaris OX=9615 GN=TF PE=3 SV=1	0	187.986	30	22	644	21	756	83.3	7.88	2193.76	22	1	0.911	1.111	0.887	0.923	1.099	0.979	1.013	0.943	1.097	0.98	0.928	0.99	0.915	1.122	0.942	0.874	0.932	1.106	0.908	0.936	0.91	1.286	1.02	1.116	1.037	0.879	1.065	1.079	0.996	1.022	1.013	0.905	0.628
FALSE	High	Master Protein	F1PAQ3	Maltase-glucoamylase OS=Canis lupus familiaris OX=9615 GN=MGAM PE=3 SV=3	0	158.821	18	21	159	21	1834	207.2	5.8	619.81	21	0	0.768	1.03	0.69	0.891	0.997	1.029	0.695	0.994	1.583	0.812	1.143	1.233	0.955	1.265	0.767	0.786	0.749	1.156	0.964	1.032	0.782	1.38	1.048	1.075	0.943	0.961	1.143	1.16	0.964	0.876	0.888	0.96	0.685
FALSE	High	Master Protein	F1PDJ5	Apolipoprotein A-I OS=Canis lupus familiaris OX=9615 GN=APOA1 PE=3 SV=1	0	159.521	70	20	1370	20	266	30.2	5.39	2875.68	20	0	0.956	1.006	1.097	0.966	1.042	0.998	0.932	1.088	1.146	0.86	1.015	1.043	0.926	0.996	0.982	0.955	1.038	1.075	1.004	0.895	1.07	1.134	1.035	1.026	1.024	1.013	1.041	1.079	1.009	0.95	1.001	0.981	0.663
FALSE	High	None	E2RT38	Maltase-glucoamylase OS=Canis lupus familiaris OX=9615 GN=MGAM PE=3 SV=3	0	151.352	17	20	150	20	1832	207.2	5.91	572.35	20	0	0.768	1.024	0.675	0.883	0.998	1.029	0.695	0.993	1.591	0.807	1.143	1.236	0.95	1.281	0.762	0.769	0.749	1.167	0.967	1.039	0.782	1.39	1.045	1.066	0.938	0.955	1.143	1.159	0.958	0.861	0.888	0.931	0.667
FALSE	High	None	A0A5F4CQW5	Maltase-glucoamylase OS=Canis lupus familiaris OX=9615 GN=MGAM PE=3 SV=1	0	151.352	17	20	150	20	1813	204.9	5.77	572.35	20	0	0.768	1.024	0.675	0.883	0.998	1.029	0.695	0.993	1.591	0.807	1.143	1.236	0.95	1.281	0.762	0.769	0.749	1.167	0.967	1.039	0.782	1.39	1.045	1.066	0.938	0.955	1.143	1.159	0.958	0.861	0.888	0.931	0.667
FALSE	High	None	A0A5F4BRF0	Uncharacterized protein OS=Canis lupus familiaris OX=9615 GN=TF PE=3 SV=1	0	177.514	31	20	631	19	674	74.4	8.27	2170.31	20	0	0.91	1.111	0.887	0.921	1.101	0.979	1.014	0.943	1.096	0.98	0.928	0.99	0.915	1.122	0.94	0.873	0.929	1.106	0.905	0.936	0.91	1.286	1.02	1.116	1.036	0.879	1.065	1.079	0.994	1.022	1.013	0.905	0.628
FALSE	High	None	F6V1W9	Uncharacterized protein OS=Canis lupus familiaris OX=9615 GN=TF PE=3 SV=2	0	177.514	30	20	631	19	703	77.4	8.15	2170.31	20	0	0.91	1.111	0.887	0.921	1.101	0.979	1.014	0.943	1.096	0.98	0.928	0.99	0.915	1.122	0.94	0.873	0.929	1.106	0.905	0.936	0.91	1.286	1.02	1.116	1.036	0.879	1.065	1.079	0.994	1.022	1.013	0.905	0.628
FALSE	High	None	A0A5F4CEZ2	Maltase-glucoamylase OS=Canis lupus familiaris OX=9615 GN=MGAM PE=3 SV=1	0	144.081	17	19	141	19	1693	191.5	5.71	526.88	19	0	0.765	1.032	0.655	0.883	0.998	1.025	0.682	0.994	1.614	0.798	1.151	1.246	0.948	1.281	0.762	0.757	0.739	1.174	0.976	1.044	0.776	1.435	1.039	1.066	0.938	0.949	1.151	1.168	0.958	0.859	0.892	0.935	0.641
FALSE	High	Master Protein	J9PBN6	Uncharacterized protein OS=Canis lupus familiaris OX=9615 GN=LOC611458 PE=3 SV=1	0	158.441	20	18	228	18	1478	165.8	6.62	807.85	18	0	0.883	0.797	0.924	0.812	0.909	0.933	1.02	1.087	0.996	0.99	0.787	1.175	0.999	0.88	1.021	1.016	1.113	0.906	1.253	1.007	1.049	1.221	0.776	0.869	1.074	0.966	1.066	1.01	0.973	0.954	0.966	1.092	0.874
FALSE	High	Master Protein Candidate	A0A5F4D5V4	Uncharacterized protein OS=Canis lupus familiaris OX=9615 GN=LOC611458 PE=3 SV=1	0	158.441	20	18	228	18	1424	159.9	6.79	807.85	18	0	0.883	0.797	0.924	0.812	0.909	0.933	1.02	1.087	0.996	0.99	0.787	1.175	0.999	0.88	1.021	1.016	1.113	0.906	1.253	1.007	1.049	1.221	0.776	0.869	1.074	0.966	1.066	1.01	0.973	0.954	0.966	1.092	0.874
FALSE	High	None	P02648	Apolipoprotein A-I OS=Canis lupus familiaris OX=9615 GN=APOA1 PE=1 SV=2	0	146.987	65	18	945	18	266	30.2	5.3	2109.44	18	0	0.957	0.988	1.084	0.991	1.048	0.986	0.901	1.077	1.15	0.856	1.04	1.052	0.941	1.02	0.977	0.954	1.033	1.091	0.996	0.895	1.078	1.182	1.057	1.056	1.032	0.98	1.026	1.084	0.977	0.953	0.997	0.984	0.662
FALSE	High	None	A0A5F4CI01	Maltase-glucoamylase OS=Canis lupus familiaris OX=9615 GN=MGAM PE=3 SV=1	0	134.749	16	18	140	18	1708	194.1	6.11	522.08	18	0	0.765	1.032	0.655	0.883	0.998	1.025	0.682	0.994	1.614	0.798	1.151	1.246	0.948	1.281	0.762	0.757	0.739	1.174	0.976	1.044	0.776	1.435	1.039	1.066	0.938	0.949	1.151	1.168	0.958	0.859	0.892	0.935	0.641
FALSE	High	None	A0A5F4C876	Maltase-glucoamylase OS=Canis lupus familiaris OX=9615 GN=MGAM PE=3 SV=1	0	131.088	15	18	146	18	1696	192.1	5.77	554.37	18	0	0.768	1.024	0.675	0.882	0.998	1.031	0.695	0.993	1.591	0.807	1.143	1.236	0.95	1.28	0.762	0.77	0.749	1.167	0.967	1.039	0.782	1.39	1.045	1.064	0.938	0.959	1.143	1.159	0.958	0.861	0.888	0.931	0.667
FALSE	High	None	A0A5F4C6H3	Uncharacterized protein OS=Canis lupus familiaris OX=9615 GN=LOC611458 PE=3 SV=1	0	155.432	20	17	226	17	1428	160.4	6.65	802.43	17	0	0.883	0.797	0.924	0.812	0.909	0.933	1.02	1.087	0.996	0.99	0.787	1.175	0.999	0.88	1.021	1.016	1.113	0.906	1.253	1.007	1.049	1.221	0.776	0.869	1.074	0.966	1.066	1.01	0.973	0.954	0.966	1.092	0.874
FALSE	High	None	A0A5F4DG02	Uncharacterized protein OS=Canis lupus familiaris OX=9615 GN=TF PE=3 SV=1	0	152.722	24	18	521	17	757	83.7	8.25	1723.63	18	0	0.917	1.101	0.888	0.933	1.092	0.983	1.005	0.93	1.078	0.984	0.926	0.985	0.916	1.11	0.959	0.882	0.907	1.109	0.922	0.932	0.915	1.446	1.019	1.101	1.034	0.897	1.058	1.071	0.988	1.019	1.015	0.929	0.635
FALSE	High	None	F6UMP8	Uncharacterized protein OS=Canis lupus familiaris OX=9615 GN=LOC611458 PE=3 SV=2	0	138.936	18	17	212	17	1476	165.4	6.67	714.54	17	0	0.884	0.793	0.926	0.818	0.908	0.938	1.016	1.088	0.994	0.979	0.787	1.175	1.001	0.876	1.02	1.018	1.111	0.9	1.259	1.009	1.054	1.203	0.781	0.862	1.074	0.964	1.061	1.006	0.969	0.952	0.961	1.093	0.874
FALSE	High	None	A0A5F4BZ99	Uncharacterized protein OS=Canis lupus familiaris OX=9615 GN=LOC611458 PE=3 SV=1	0	138.936	18	17	212	17	1464	164.2	6.81	714.54	17	0	0.884	0.793	0.926	0.818	0.908	0.938	1.016	1.088	0.994	0.979	0.787	1.175	1.001	0.876	1.02	1.018	1.111	0.9	1.259	1.009	1.054	1.203	0.781	0.862	1.074	0.964	1.061	1.006	0.969	0.952	0.961	1.093	0.874
FALSE	High	None	A0A5F4CFN0	Maltase-glucoamylase OS=Canis lupus familiaris OX=9615 GN=MGAM PE=3 SV=1	0	116.662	14	16	126	16	1669	189.2	6.39	476.72	16	0	0.765	1.04	0.655	0.89	0.999	1.037	0.699	1.009	1.597	0.798	1.151	1.211	0.948	1.247	0.772	0.742	0.748	1.167	0.971	1.044	0.776	1.535	1.039	1.049	0.943	0.991	1.139	1.156	0.962	0.859	0.892	0.931	0.641
FALSE	High	None	A0A5F4CZ00	Maltase-glucoamylase OS=Canis lupus familiaris OX=9615 GN=MGAM PE=3 SV=1	0	115.958	14	16	127	16	1645	186.4	6.3	479.14	16	0	0.765	1.04	0.655	0.89	0.999	1.037	0.699	1.002	1.597	0.798	1.151	1.211	0.948	1.247	0.772	0.742	0.748	1.166	0.971	1.044	0.776	1.535	1.039	1.049	0.943	0.991	1.139	1.161	0.962	0.859	0.892	0.931	0.641
FALSE	High	Master Protein	F6UME0	Uncharacterized protein OS=Canis lupus familiaris OX=9615 GN=LOC611458 PE=3 SV=1	0	198.445	17	15	262	15	1475	165.1	6.71	873.72	15	0	0.743	0.947	0.888	0.775	0.886	0.85	0.963	1.039	1.03	1.25	0.655	0.851	1.316	1.032	0.746	0.859	0.906	0.898	1.537	1.419	1.089	1.432	0.871	0.959	0.636	0.929	1.049	1.233	0.966	0.884	1.059	1.105	1.467
FALSE	High	Master Protein Candidate	J9NTL7	Uncharacterized protein OS=Canis lupus familiaris OX=9615 GN=CFH PE=4 SV=2	0	146.809	16	15	205	15	1190	134.7	6.37	826.01	15	0	1.134	0.967	0.87	1.062	0.915	0.998	0.981	0.855	1.004	1.147	1.086	1.095	1.023	0.945	1.098	1.087	1.066	0.924	0.874	1.145	1.026	0.809	0.963	1.004	0.946	0.948	0.88	0.927	1.025	0.996	0.95	1.108	1.375
FALSE	High	Master Protein Candidate	A0A5F4BYC6	Uncharacterized protein OS=Canis lupus familiaris OX=9615 GN=CFH PE=4 SV=1	0	146.809	16	15	205	15	1172	132.9	6.44	826.01	15	0	1.134	0.967	0.87	1.062	0.915	0.998	0.981	0.855	1.004	1.147	1.086	1.095	1.023	0.945	1.098	1.087	1.066	0.924	0.874	1.145	1.026	0.809	0.963	1.004	0.946	0.948	0.88	0.927	1.025	0.996	0.95	1.108	1.375
FALSE	High	Master Protein Candidate	A0A5F4CLV4	Uncharacterized protein OS=Canis lupus familiaris OX=9615 GN=CFH PE=4 SV=1	0	146.809	16	15	205	15	1175	132.8	6.42	826.01	15	0	1.134	0.967	0.87	1.062	0.915	0.998	0.981	0.855	1.004	1.147	1.086	1.095	1.023	0.945	1.098	1.087	1.066	0.924	0.874	1.145	1.026	0.809	0.963	1.004	0.946	0.948	0.88	0.927	1.025	0.996	0.95	1.108	1.375
FALSE	High	Master Protein Candidate	E2RK21	Uncharacterized protein OS=Canis lupus familiaris OX=9615 GN=CFH PE=4 SV=3	0	146.809	16	15	205	15	1233	139.6	6.49	826.01	15	0	1.134	0.967	0.87	1.062	0.915	0.998	0.981	0.855	1.004	1.147	1.086	1.095	1.023	0.945	1.098	1.087	1.066	0.924	0.874	1.145	1.026	0.809	0.963	1.004	0.946	0.948	0.88	0.927	1.025	0.996	0.95	1.108	1.375
FALSE	High	Master Protein	A0A5F4BVG1	Uncharacterized protein OS=Canis lupus familiaris OX=9615 GN=CFH PE=4 SV=1	0	146.809	16	15	205	15	1174	133	6.37	826.01	15	0	1.134	0.967	0.87	1.062	0.915	0.998	0.981	0.855	1.004	1.147	1.086	1.095	1.023	0.945	1.098	1.087	1.066	0.924	0.874	1.145	1.026	0.809	0.963	1.004	0.946	0.948	0.88	0.927	1.025	0.996	0.95	1.108	1.375
FALSE	High	Master Protein Candidate	A0A5F4CHF6	Uncharacterized protein OS=Canis lupus familiaris OX=9615 GN=CFH PE=4 SV=1	0	146.809	16	15	205	15	1174	132.8	6.21	826.01	15	0	1.134	0.967	0.87	1.062	0.915	0.998	0.981	0.855	1.004	1.147	1.086	1.095	1.023	0.945	1.098	1.087	1.066	0.924	0.874	1.145	1.026	0.809	0.963	1.004	0.946	0.948	0.88	0.927	1.025	0.996	0.95	1.108	1.375
FALSE	High	Master Protein	F1Q421	Plasminogen OS=Canis lupus familiaris OX=9615 GN=PLG PE=3 SV=2	0	135	25	15	183	15	812	91.1	7.08	707.59	15	0	1.128	1.049	1.029	0.903	1.003	1.035	1.081	0.916	1.015	1.024	1.053	0.981	1.012	0.965	1.099	1.05	1.12	0.949	0.929	1.059	1.033	0.822	0.988	0.946	0.989	1.055	0.925	0.949	1.048	0.99	1.065	1.012	0.907
FALSE	High	Master Protein	F1P7J4	Complement C5 OS=Canis lupus familiaris OX=9615 GN=C5 PE=4 SV=3	0	117.291	13	15	140	15	1611	180.1	6.39	570.98	15	0	1.283	1.03	0.936	0.989	0.862	1.059	1.03	0.923	0.993	0.952	1.027	1.02	1.008	0.959	1.123	1.043	1.14	0.929	0.911	1.07	0.942	1.004	0.924	1.034	0.892	0.981	0.89	0.988	1.081	1.005	1.022	1.333	1.377
FALSE	High	None	A0A5F4CKT2	Maltase-glucoamylase OS=Canis lupus familiaris OX=9615 GN=MGAM PE=3 SV=1	0	107.33	13	15	125	15	1621	184.1	6.29	471.91	15	0	0.765	1.04	0.655	0.89	0.999	1.037	0.699	1.009	1.597	0.798	1.151	1.211	0.948	1.247	0.772	0.742	0.748	1.167	0.971	1.044	0.776	1.535	1.039	1.049	0.943	0.991	1.139	1.156	0.962	0.859	0.892	0.931	0.641
FALSE	High	None	A0A5F4D1F3	Maltase-glucoamylase OS=Canis lupus familiaris OX=9615 GN=MGAM PE=3 SV=1	0	107.33	13	15	125	15	1618	183.5	6.37	471.91	15	0	0.765	1.04	0.655	0.89	0.999	1.037	0.699	1.009	1.597	0.798	1.151	1.211	0.948	1.247	0.772	0.742	0.748	1.167	0.971	1.044	0.776	1.535	1.039	1.049	0.943	0.991	1.139	1.156	0.962	0.859	0.892	0.931	0.641
FALSE	High	None	A0A5F4DFF1	Uncharacterized protein OS=Canis lupus familiaris OX=9615 GN=LOC611458 PE=3 SV=1	0	188.508	17	14	253	14	1439	161	6.89	840.25	14	0	0.736	0.947	0.883	0.774	0.886	0.837	0.963	1.04	1.024	1.268	0.644	0.851	1.319	1.031	0.746	0.853	0.906	0.893	1.55	1.416	1.082	1.432	0.869	0.954	0.636	0.923	1.049	1.232	0.969	0.893	1.058	1.105	1.471
FALSE	High	Master Protein	A0A5F4CTD0	Alpha-1-B glycoprotein OS=Canis lupus familiaris OX=9615 GN=A1BG PE=4 SV=1	0	171.726	45	14	222	14	533	57.9	6.05	885.12	14	0	1.244	1.13	1.147	0.727	1.04	1.153	1.182	0.876	1.029	1.133	0.685	0.67	1.013	1.12	0.991	0.794	0.828	0.784	1.037	0.967	1.027	1.014	0.904	1.151	0.804	1.021	1.051	1.168	1.076	0.669	1.297	0.904	0.997
FALSE	High	Master Protein Candidate	F1PCK2	Alpha-1-B glycoprotein OS=Canis lupus familiaris OX=9615 GN=A1BG PE=4 SV=3	0	171.726	43	14	222	14	564	61.3	6.21	885.12	14	0	1.244	1.13	1.147	0.727	1.04	1.153	1.182	0.876	1.029	1.133	0.685	0.67	1.013	1.12	0.991	0.794	0.828	0.784	1.037	0.967	1.027	1.014	0.904	1.151	0.804	1.021	1.051	1.168	1.076	0.669	1.297	0.904	0.997
FALSE	High	None	A0A5F4D9X8	Uncharacterized protein OS=Canis lupus familiaris OX=9615 GN=CFH PE=4 SV=1	0	143.882	16	14	196	14	1175	133.1	6.57	803.46	14	0	1.14	0.972	0.887	1.029	0.947	1.002	0.999	0.855	1.004	1.147	1.09	1.081	1.01	0.956	1.105	1.071	1.059	0.924	0.879	1.145	1.055	0.838	0.977	1.017	0.959	0.968	0.911	0.927	1.046	0.996	0.98	1.107	1.298
FALSE	High	None	F1PSB5	Uncharacterized protein OS=Canis lupus familiaris OX=9615 GN=CFH PE=4 SV=3	0	140.667	16	14	196	14	1111	125.9	7.14	783.48	14	0	1.142	0.967	0.86	1.061	0.906	0.998	0.975	0.839	1.02	1.152	1.087	1.104	1.023	0.945	1.102	1.087	1.065	0.914	0.864	1.148	1.025	0.803	0.957	1.013	0.935	0.948	0.864	0.935	1.019	0.989	0.943	1.135	1.415
FALSE	High	Master Protein	J9NSF9	Activation peptide fragment 1 OS=Canis lupus familiaris OX=9615 GN=F2 PE=4 SV=2	0	139.452	30	14	154	14	670	75.8	6.44	672.43	14	0	0.987	0.967	1.182	0.878	1.115	0.945	0.976	1.019	1.164	0.909	0.968	0.909	0.968	0.95	0.89	0.974	1.033	0.885	0.95	0.947	1.02	0.698	0.871	0.902	0.976	1.076	1.027	1.036	0.89	1.018	1.102	0.981	0.823
FALSE	High	Master Protein Candidate	E2RRM2	Prothrombin OS=Canis lupus familiaris OX=9615 GN=F2 PE=3 SV=3	0	139.452	33	14	154	14	621	70.3	6	672.43	14	0	0.987	0.967	1.182	0.878	1.115	0.945	0.976	1.019	1.164	0.909	0.968	0.909	0.968	0.95	0.89	0.974	1.033	0.885	0.95	0.947	1.02	0.698	0.871	0.902	0.976	1.076	1.027	1.036	0.89	1.018	1.102	0.981	0.823
FALSE	High	Master Protein	E2QZQ1	Uncharacterized protein OS=Canis lupus familiaris OX=9615 GN=TF PE=3 SV=2	0	135.445	30	14	136	14	699	77.1	6.64	548.09	14	0	0.892	1.089	1.125	0.796	1.174	1.036	1.149	0.943	1.1	1.119	1.032	0.649	0.933	1.022	0.863	0.919	1.061	1.022	1.015	0.911	1.091	0.764	1.14	0.894	1.033	0.847	1.074	1.054	1.073	0.968	1.214	0.998	0.939
FALSE	High	Master Protein	H9GWY3	Inter-alpha-trypsin inhibitor heavy chain 4 OS=Canis lupus familiaris OX=9615 GN=ITIH4 PE=3 SV=3	0	99.825	18	14	138	14	925	102.5	6.98	500.14	14	0	1.026	1.188	0.84	1.38	0.88	0.893	0.689	0.546	0.744	1.078	1.023	1.159	1.661	0.891	1.276	1.617	0.71	0.555	2.255	0.948	0.617	1.912	1.045	1.253	0.906	0.882	0.533	1.344	0.662	0.902	0.879	1.388	2.948
FALSE	High	None	A0A5F4BQ64	Uncharacterized protein OS=Canis lupus familiaris OX=9615 GN=CFH PE=4 SV=1	0	128.03	15	13	174	13	1129	128	6.21	710.82	13	0	1.122	0.974	0.869	1.088	0.903	0.995	0.974	0.861	0.989	1.154	1.089	1.105	1.025	0.935	1.09	1.103	1.075	0.942	0.877	1.121	1.026	0.894	0.953	0.994	0.945	0.94	0.885	0.919	1.009	0.997	0.942	1.136	1.445
FALSE	High	Master Protein Candidate	A0A5F4CCV6	Complement C7 OS=Canis lupus familiaris OX=9615 GN=C7 PE=3 SV=1	0	98.872	24	13	95	13	820	90.1	6.9	392.46	13	0	0.998	1.184	1.066	1.075	1.187	1.051	1.217	0.914	1.025	1.321	0.94	0.889	0.843	1.21	0.932	0.952	1.102	0.783	0.825	0.736	0.958	0.879	0.815	1.102	0.943	1.014	1.189	1.072	1.053	1.352	1.162	0.996	0.872
FALSE	High	Master Protein	E2RG01	Complement C7 OS=Canis lupus familiaris OX=9615 GN=C7 PE=3 SV=3	0	98.872	22	13	95	13	892	98	6.81	392.46	13	0	0.998	1.184	1.066	1.075	1.187	1.051	1.217	0.914	1.025	1.321	0.94	0.889	0.843	1.21	0.932	0.952	1.102	0.783	0.825	0.736	0.958	0.879	0.815	1.102	0.943	1.014	1.189	1.072	1.053	1.352	1.162	0.996	0.872
FALSE	High	None	H9GWY1	Inter-alpha-trypsin inhibitor heavy chain 4 OS=Canis lupus familiaris OX=9615 GN=ITIH4 PE=3 SV=3	0	88.479	18	13	124	13	890	98.6	6.61	452.22	13	0	1.023	1.199	0.846	1.391	0.886	0.894	0.68	0.536	0.748	1.088	1.018	1.157	1.669	0.896	1.282	1.618	0.709	0.547	2.391	0.947	0.615	1.977	1.05	1.264	0.908	0.884	0.527	1.355	0.633	0.891	0.893	1.407	2.959
FALSE	High	Master Protein	F1PYM4	Insulin like growth factor binding protein acid labile subunit OS=Canis lupus familiaris OX=9615 GN=IGFALS PE=4 SV=2	0	59.835	25	13	77	13	654	70.3	7.55	241.21	13	0	0.692	0.927	1.018	1.13	1.137	1.264	0.89	1.002	0.964	0.896	1.05	1.21	0.78	0.944	1.191	0.775	0.795	1.095	0.982	0.83	0.859	0.853	0.92	1.117	1.188	1.117	1.237	0.981	1.039	0.919	1.099	1.199	0.586
FALSE	High	Master Protein Candidate	A0A5F4D9Y6	Insulin like growth factor binding protein acid labile subunit OS=Canis lupus familiaris OX=9615 GN=IGFALS PE=4 SV=1	0	59.835	28	13	77	13	603	65.2	7.15	241.21	13	0	0.692	0.927	1.018	1.13	1.137	1.264	0.89	1.002	0.964	0.896	1.05	1.21	0.78	0.944	1.191	0.775	0.795	1.095	0.982	0.83	0.859	0.853	0.92	1.117	1.188	1.117	1.237	0.981	1.039	0.919	1.099	1.199	0.586
FALSE	High	None	A0A5F4CAL0	Complement C7 OS=Canis lupus familiaris OX=9615 GN=C7 PE=3 SV=1	0	78.808	19	12	79	12	845	93	6.79	280.57	12	0	1.001	1.182	1.057	1.071	1.172	1.054	1.218	0.918	1.01	1.317	0.925	0.869	0.837	1.21	0.911	0.949	1.104	0.766	0.794	0.742	0.952	0.867	0.811	1.091	0.938	1.014	1.188	1.065	1.045	1.378	1.15	1.006	0.876
FALSE	High	Master Protein	F1PG39	Inter-alpha-trypsin inhibitor heavy chain 2 OS=Canis lupus familiaris OX=9615 GN=ITIH2 PE=3 SV=3	0	94.99	14	11	109	11	946	106.9	7.42	417.32	11	0	0.94	0.977	1.163	0.991	1.068	1.05	1.121	0.964	1.16	0.978	0.962	1.027	0.841	1.026	0.952	0.919	1.003	0.873	0.86	0.973	1.065	0.861	0.838	1.001	0.99	1.018	0.953	0.913	0.998	0.994	1.173	1.006	0.571
FALSE	High	Master Protein	P18649	Apolipoprotein E OS=Canis lupus familiaris OX=9615 GN=APOE PE=1 SV=3	0	123.557	40	10	168	10	323	37.2	5.3	545.94	10	0	1.178	0.578	1.077	0.936	0.762	0.861	0.789	0.795	0.975	0.623	1.079	0.723	0.962	0.673	0.599	1.245	0.728	1.151	1.517	0.619	0.795	0.823	1.007	1.197	0.627	0.899	0.787	0.835	0.861	1.057	0.737	0.497	3.528
FALSE	High	Master Protein Candidate	A0A5S7EUL7	Apolipoprotein E OS=Canis lupus familiaris OX=9615 GN=APOE PE=3 SV=1	0	123.557	38	10	168	10	336	38.5	5.4	545.94	10	0	1.178	0.578	1.077	0.936	0.762	0.861	0.789	0.795	0.975	0.623	1.079	0.723	0.962	0.673	0.599	1.245	0.728	1.151	1.517	0.619	0.795	0.823	1.007	1.197	0.627	0.899	0.787	0.835	0.861	1.057	0.737	0.497	3.528
FALSE	High	Master Protein	F1PGM9	Complement component 4 binding protein alpha OS=Canis lupus familiaris OX=9615 GN=C4BPA PE=4 SV=3	0	106.396	24	10	156	10	606	68.5	7.55	635.51	10	0	1.102	0.993	0.743	0.879	0.8	1.038	0.857	1.028	1.067	0.9	0.945	1.243	1.161	1.131	0.928	1.059	0.874	1.089	1.047	1.041	0.925	0.752	0.856	1.171	0.816	0.956	0.838	1.102	0.832	0.928	0.795	1.099	1.539
FALSE	High	Master Protein Candidate	A0A5F4CB96	Serpin family F member 2 OS=Canis lupus familiaris OX=9615 GN=SERPINF2 PE=3 SV=1	0	73.109	36	10	74	10	427	48.1	6.61	311.26	10	0	0.77	1.14	1.182	1.206	1.119	1.022	1.09	1.163	0.815	1.043	0.851	0.986	0.954	0.95	1.056	0.978	0.99	0.841	0.84	0.844	0.802	0.743	0.933	1.031	1.052	1.263	0.965	0.951	0.971	1.052	1.208	1.088	1.026
FALSE	High	Master Protein	E2R4V3	Serpin family F member 2 OS=Canis lupus familiaris OX=9615 GN=SERPINF2 PE=3 SV=1	0	73.109	31	10	74	10	491	54.9	7.18	311.26	10	0	0.77	1.14	1.182	1.206	1.119	1.022	1.09	1.163	0.815	1.043	0.851	0.986	0.954	0.95	1.056	0.978	0.99	0.841	0.84	0.844	0.802	0.743	0.933	1.031	1.052	1.263	0.965	0.951	0.971	1.052	1.208	1.088	1.026
FALSE	High	Master Protein Candidate	A0A5F4D3D0	Ceruloplasmin OS=Canis lupus familiaris OX=9615 GN=CP PE=3 SV=1	0	100.246	11	9	107	9	1065	122.5	6.6	434.16	9	0	1.007	1.016	0.991	1.012	0.993	0.975	1.024	0.963	0.873	1.065	1.116	1.107	1.096	0.995	1.066	1.048	1.017	0.928	0.938	1.113	0.912	0.631	1.023	0.734	0.938	1.086	0.889	1.019	0.992	1.058	0.866	1.06	1.315
FALSE	High	Master Protein Candidate	A0A5F4BZM5	Ceruloplasmin OS=Canis lupus familiaris OX=9615 GN=CP PE=3 SV=1	0	100.246	11	9	107	9	1094	125.8	6.76	434.16	9	0	1.007	1.016	0.991	1.012	0.993	0.975	1.024	0.963	0.873	1.065	1.116	1.107	1.096	0.995	1.066	1.048	1.017	0.928	0.938	1.113	0.912	0.631	1.023	0.734	0.938	1.086	0.889	1.019	0.992	1.058	0.866	1.06	1.315
FALSE	High	Master Protein Candidate	A0A5F4CRH0	Ceruloplasmin OS=Canis lupus familiaris OX=9615 GN=CP PE=3 SV=1	0	100.246	11	9	107	9	1063	122.2	6.64	434.16	9	0	1.007	1.016	0.991	1.012	0.993	0.975	1.024	0.963	0.873	1.065	1.116	1.107	1.096	0.995	1.066	1.048	1.017	0.928	0.938	1.113	0.912	0.631	1.023	0.734	0.938	1.086	0.889	1.019	0.992	1.058	0.866	1.06	1.315
FALSE	High	Master Protein Candidate	F1PAX2	Ceruloplasmin OS=Canis lupus familiaris OX=9615 GN=CP PE=3 SV=3	0	100.246	11	9	107	9	1071	123.2	6.89	434.16	9	0	1.007	1.016	0.991	1.012	0.993	0.975	1.024	0.963	0.873	1.065	1.116	1.107	1.096	0.995	1.066	1.048	1.017	0.928	0.938	1.113	0.912	0.631	1.023	0.734	0.938	1.086	0.889	1.019	0.992	1.058	0.866	1.06	1.315
FALSE	High	Master Protein	A0A5F4DEY2	Ceruloplasmin OS=Canis lupus familiaris OX=9615 GN=CP PE=3 SV=1	0	100.246	11	9	107	9	1073	123.4	6.76	434.16	9	0	1.007	1.016	0.991	1.012	0.993	0.975	1.024	0.963	0.873	1.065	1.116	1.107	1.096	0.995	1.066	1.048	1.017	0.928	0.938	1.113	0.912	0.631	1.023	0.734	0.938	1.086	0.889	1.019	0.992	1.058	0.866	1.06	1.315
FALSE	High	None	A0A5F4CSY2	Apolipoprotein E OS=Canis lupus familiaris OX=9615 GN=APOE PE=3 SV=1	0	99.181	35	9	151	9	319	36.6	5.47	474.09	9	0	1.183	0.578	1.117	0.933	0.75	0.862	0.783	0.789	0.919	0.629	1.074	0.723	0.958	0.684	0.598	1.241	0.711	1.17	1.555	0.624	0.796	0.823	0.997	1.166	0.621	0.911	0.761	0.822	0.859	1.053	0.741	0.497	3.41
FALSE	High	Master Protein	E2RS75	C3/C5 convertase OS=Canis lupus familiaris OX=9615 GN=CFB PE=4 SV=2	0	93.558	17	9	78	9	823	91.8	7.75	325.07	9	0	1.102	0.915	0.898	0.83	0.923	0.971	0.966	0.943	0.998	1.087	1.283	1.043	1.005	1.01	1.194	1.134	1.066	0.91	0.78	1.034	1.185	0.85	0.783	0.991	1.092	0.913	0.868	0.873	1.079	0.962	1.012	0.895	0.912
FALSE	High	Master Protein Candidate	A0A5F4CJ24	Actin-depolymerizing factor OS=Canis lupus familiaris OX=9615 GN=GSN PE=3 SV=1	0	79.649	19	9	100	9	697	76.5	5.83	404.62	9	0	0.972	1.107	1.107	1.032	1.214	0.995	1.009	0.99	1.05	1.042	0.944	0.901	0.878	0.965	1.021	0.745	1.108	0.751	0.83	0.818	0.855	1.244	1.023	0.891	1.073	1.22	0.993	0.956	1.118	1.165	1.192	1.109	0.703
FALSE	High	Master Protein	A0A5F4BXN3	Actin-depolymerizing factor OS=Canis lupus familiaris OX=9615 GN=GSN PE=3 SV=1	0	79.649	19	9	100	9	686	75.3	5.83	404.62	9	0	0.972	1.107	1.107	1.032	1.214	0.995	1.009	0.99	1.05	1.042	0.944	0.901	0.878	0.965	1.021	0.745	1.108	0.751	0.83	0.818	0.855	1.244	1.023	0.891	1.073	1.22	0.993	0.956	1.118	1.165	1.192	1.109	0.703
FALSE	High	Master Protein Candidate	F6Y3P9	Actin-depolymerizing factor OS=Canis lupus familiaris OX=9615 GN=GSN PE=3 SV=2	0	79.649	18	9	100	9	734	80.1	6.27	404.62	9	0	0.972	1.107	1.107	1.032	1.214	0.995	1.009	0.99	1.05	1.042	0.944	0.901	0.878	0.965	1.021	0.745	1.108	0.751	0.83	0.818	0.855	1.244	1.023	0.891	1.073	1.22	0.993	0.956	1.118	1.165	1.192	1.109	0.703
FALSE	High	Master Protein Candidate	A0A5F4CHL2	Glycosyl-phosphatidylinositol-specific phospholipase D OS=Canis lupus familiaris OX=9615 GN=GPLD1 PE=3 SV=1	0	63.546	17	9	63	9	820	90.5	6.21	221.43	9	0	0.774	0.98	0.948	0.811	0.868	1.002	0.7	1.135	1.634	0.874	1.006	0.892	0.79	0.999	0.836	0.749	0.78	1.126	1.003	0.995	0.818	0.578	1.182	1.162	1.086	0.844	0.991	1.19	0.975	0.998	0.856	0.925	0.609
FALSE	High	Master Protein	A0A5F4DEN6	Glycosyl-phosphatidylinositol-specific phospholipase D OS=Canis lupus familiaris OX=9615 GN=GPLD1 PE=3 SV=1	0	63.546	17	9	63	9	795	87.7	6.06	221.43	9	0	0.774	0.98	0.948	0.811	0.868	1.002	0.7	1.135	1.634	0.874	1.006	0.892	0.79	0.999	0.836	0.749	0.78	1.126	1.003	0.995	0.818	0.578	1.182	1.162	1.086	0.844	0.991	1.19	0.975	0.998	0.856	0.925	0.609
FALSE	High	Master Protein Candidate	A0A5F4CBU6	Glycosyl-phosphatidylinositol-specific phospholipase D OS=Canis lupus familiaris OX=9615 GN=GPLD1 PE=3 SV=1	0	63.546	17	9	63	9	806	88.6	6.21	221.43	9	0	0.774	0.98	0.948	0.811	0.868	1.002	0.7	1.135	1.634	0.874	1.006	0.892	0.79	0.999	0.836	0.749	0.78	1.126	1.003	0.995	0.818	0.578	1.182	1.162	1.086	0.844	0.991	1.19	0.975	0.998	0.856	0.925	0.609
FALSE	High	Master Protein Candidate	A0A5F4BY85	Glycosyl-phosphatidylinositol-specific phospholipase D OS=Canis lupus familiaris OX=9615 GN=GPLD1 PE=3 SV=1	0	63.546	17	9	63	9	817	90.3	6.09	221.43	9	0	0.774	0.98	0.948	0.811	0.868	1.002	0.7	1.135	1.634	0.874	1.006	0.892	0.79	0.999	0.836	0.749	0.78	1.126	1.003	0.995	0.818	0.578	1.182	1.162	1.086	0.844	0.991	1.19	0.975	0.998	0.856	0.925	0.609
FALSE	High	Master Protein Candidate	E2RK02	Glycosyl-phosphatidylinositol-specific phospholipase D OS=Canis lupus familiaris OX=9615 GN=GPLD1 PE=3 SV=2	0	63.546	16	9	63	9	842	92.8	6.15	221.43	9	0	0.774	0.98	0.948	0.811	0.868	1.002	0.7	1.135	1.634	0.874	1.006	0.892	0.79	0.999	0.836	0.749	0.78	1.126	1.003	0.995	0.818	0.578	1.182	1.162	1.086	0.844	0.991	1.19	0.975	0.998	0.856	0.925	0.609
FALSE	High	Master Protein	E2RES2	Antithrombin-III OS=Canis lupus familiaris OX=9615 GN=SERPINC1 PE=3 SV=3	0	57.475	20	9	67	9	544	60.9	8.05	247.05	9	0	0.677	1	1.135	1.048	1.198	1.088	1.219	1.118	0.697	1.155	1.109	0.857	0.783	0.944	1.027	0.821	1.106	0.92	0.738	1.006	1.041	1.2	0.946	1.04	0.999	1.037	1.162	1.006	1.043	0.958	1.226	0.773	0.676
FALSE	High	Master Protein	J9PAA4	Carboxypeptidase N subunit 2 OS=Canis lupus familiaris OX=9615 GN=CPN2 PE=4 SV=1	0	52.254	23	9	49	9	547	59.2	6.58	181.17	9	0	0.862	0.957	1.028	1.055	1.013	1.045	1.204	0.911	1.072	1.045	0.916	0.908	1.101	1.15	0.846	1.003	0.971	0.877	1.073	1.133	0.944	0.898	1.012	1.42	0.846	0.862	0.915	1.17	1.004	0.982	1.082	1.12	0.834
FALSE	High	Master Protein Candidate	F1PLT8	Sulfhydryl oxidase OS=Canis lupus familiaris OX=9615 GN=QSOX1 PE=3 SV=3	0	51.518	25	9	49	9	568	63.1	8.79	178.02	9	0	1.134	1.165	0.939	0.845	0.93	1.003	0.99	0.93	1.09	0.994	0.972	1.079	1.279	0.903	1.039	1.164	1.096	0.931	1.184	0.994	0.958	0.971	0.997	1.015	0.887	0.985	0.917	0.934	1.213	0.926	0.903	1.08	1.569
FALSE	High	Master Protein	A0A5F4CZM1	Sulfhydryl oxidase OS=Canis lupus familiaris OX=9615 GN=QSOX1 PE=3 SV=1	0	51.518	20	9	49	9	713	79.1	8.78	178.02	9	0	1.134	1.165	0.939	0.845	0.93	1.003	0.99	0.93	1.09	0.994	0.972	1.079	1.279	0.903	1.039	1.164	1.096	0.931	1.184	0.994	0.958	0.971	0.997	1.015	0.887	0.985	0.917	0.934	1.213	0.926	0.903	1.08	1.569
FALSE	High	Master Protein Candidate	A0A5F4DFB4	C3/C5 convertase OS=Canis lupus familiaris OX=9615 GN=C2 PE=4 SV=1	0	42.82	12	9	64	9	774	85.7	7.93	188.9	9	0	0.974	1.02	0.827	0.815	1.006	0.97	0.879	1.156	1.118	0.986	1.023	1.148	1.101	1.059	1.051	1.101	0.81	0.991	0.96	1.045	0.899	0.669	0.921	1.122	1.007	1.071	0.938	1.094	0.957	0.914	0.94	1.037	1.336
FALSE	High	Master Protein Candidate	A0A5F4CR45	C3/C5 convertase OS=Canis lupus familiaris OX=9615 GN=C2 PE=4 SV=1	0	42.82	13	9	64	9	744	82.6	7.85	188.9	9	0	0.974	1.02	0.827	0.815	1.006	0.97	0.879	1.156	1.118	0.986	1.023	1.148	1.101	1.059	1.051	1.101	0.81	0.991	0.96	1.045	0.899	0.669	0.921	1.122	1.007	1.071	0.938	1.094	0.957	0.914	0.94	1.037	1.336
FALSE	High	Master Protein	E2RS79	C3/C5 convertase OS=Canis lupus familiaris OX=9615 GN=C2 PE=4 SV=2	0	42.82	12	9	64	9	780	86.2	7.97	188.9	9	0	0.974	1.02	0.827	0.815	1.006	0.97	0.879	1.156	1.118	0.986	1.023	1.148	1.101	1.059	1.051	1.101	0.81	0.991	0.96	1.045	0.899	0.669	0.921	1.122	1.007	1.071	0.938	1.094	0.957	0.914	0.94	1.037	1.336
FALSE	High	Master Protein Candidate	A0A5F4D6M5	Inter-alpha-trypsin inhibitor heavy chain 1 OS=Canis lupus familiaris OX=9615 GN=ITIH1 PE=3 SV=1	0	88.383	13	8	152	8	948	104.9	6.93	454.79	8	0	1.044	1.047	1.212	0.973	1.036	1.014	1.156	0.941	0.999	1.053	1.095	1.003	0.866	1.096	1.032	0.959	1.005	0.872	0.939	1.025	1.045	0.833	0.935	0.994	0.997	1.057	0.937	0.998	1.013	1.036	1.122	0.981	0.604
FALSE	High	Master Protein Candidate	F1Q418	Inter-alpha-trypsin inhibitor heavy chain 1 OS=Canis lupus familiaris OX=9615 GN=ITIH1 PE=3 SV=2	0	88.383	13	8	152	8	910	100.9	6.98	454.79	8	0	1.044	1.047	1.212	0.973	1.036	1.014	1.156	0.941	0.999	1.053	1.095	1.003	0.866	1.096	1.032	0.959	1.005	0.872	0.939	1.025	1.045	0.833	0.935	0.994	0.997	1.057	0.937	0.998	1.013	1.036	1.122	0.981	0.604
FALSE	High	Master Protein	A0A5F4C706	Inter-alpha-trypsin inhibitor heavy chain 1 OS=Canis lupus familiaris OX=9615 GN=ITIH1 PE=3 SV=1	0	88.383	12	8	152	8	955	105.7	7.02	454.79	8	0	1.044	1.047	1.212	0.973	1.036	1.014	1.156	0.941	0.999	1.053	1.095	1.003	0.866	1.096	1.032	0.959	1.005	0.872	0.939	1.025	1.045	0.833	0.935	0.994	0.997	1.057	0.937	0.998	1.013	1.036	1.122	0.981	0.604
FALSE	High	Master Protein Candidate	A0A5F4BVZ3	Inter-alpha-trypsin inhibitor heavy chain 1 OS=Canis lupus familiaris OX=9615 GN=ITIH1 PE=3 SV=1	0	88.383	14	8	152	8	868	96.3	7.02	454.79	8	0	1.044	1.047	1.212	0.973	1.036	1.014	1.156	0.941	0.999	1.053	1.095	1.003	0.866	1.096	1.032	0.959	1.005	0.872	0.939	1.025	1.045	0.833	0.935	0.994	0.997	1.057	0.937	0.998	1.013	1.036	1.122	0.981	0.604
FALSE	High	Master Protein Candidate	P25473	Clusterin OS=Canis lupus familiaris OX=9615 GN=CLU PE=2 SV=1	0	74.062	24	8	84	8	445	51.8	5.91	340.25	8	0	1.077	0.977	0.905	1.167	0.897	1.15	1.17	0.886	0.906	1.023	1.192	1.228	1.051	0.878	1.056	1.08	0.913	1.068	0.931	1.081	0.813	0.63	1.077	1.262	1.15	0.829	0.98	1.114	1.028	1.04	0.941	1.245	0.906
FALSE	High	Master Protein	A0A5S6DEE6	Clusterin OS=Canis lupus familiaris OX=9615 GN=CLU PE=3 SV=1	0	74.062	22	8	84	8	467	54.1	5.9	340.25	8	0	1.077	0.977	0.905	1.167	0.897	1.15	1.17	0.886	0.906	1.023	1.192	1.228	1.051	0.878	1.056	1.08	0.913	1.068	0.931	1.081	0.813	0.63	1.077	1.262	1.15	0.829	0.98	1.114	1.028	1.04	0.941	1.245	0.906
FALSE	High	None	Q8WMR1	Plasminogen (Fragment) OS=Canis lupus familiaris OX=9615 PE=2 SV=1	0	68.006	28	8	77	8	359	41.1	6.71	285.15	8	0	1.066	1.031	0.972	0.89	0.992	1.035	1.045	0.901	1.03	0.984	0.998	0.918	1.024	0.954	1.065	0.973	1.138	0.99	0.853	1.019	0.973	0.702	0.938	0.919	0.97	1	0.858	0.933	1.066	0.934	1.027	0.983	0.829
FALSE	High	Master Protein	F1PH87	SERPIN domain-containing protein OS=Canis lupus familiaris OX=9615 GN=SERPINA3 PE=3 SV=3	0	66.244	22	8	68	8	424	47.4	5.97	227.51	8	0	0.896	0.89	0.859	1.216	0.855	0.913	0.869	1.092	0.834	0.934	0.99	1.071	0.936	0.92	0.936	2.108	0.888	0.902	2.419	0.971	0.988	0.738	1.13	0.956	1.099	0.915	0.795	0.861	0.893	0.813	1.038	0.925	1.227
FALSE	High	Master Protein	A0A5F4BYJ5	Uncharacterized protein OS=Canis lupus familiaris OX=9615 PE=4 SV=1	0	61.861	23	9	170	8	461	50.3	7.9	593.68	9	2	1.169	1.145	1.165	0.914	1.112	0.965	0.939	0.841	0.774	1.052	1.05	1.03	1.042	0.992	1.068	1.039	1.06	0.832	1.186	1.174	1.007	1.281	1.086	0.792	1.125	1.21	1.034	0.87	0.997	1.018	1.159	1.222	1.213
FALSE	High	Master Protein	F1PUM6	Vitronectin OS=Canis lupus familiaris OX=9615 GN=VTN PE=4 SV=2	0	60.716	18	8	106	8	524	59.7	5.69	333.56	8	0	1.004	1.028	1.101	1.011	0.995	1.096	0.997	0.884	1.035	1.114	0.956	1.071	0.885	0.994	1.065	0.944	1.012	0.868	0.889	0.873	1.078	1.468	0.971	1.139	0.991	0.965	0.977	0.977	1.08	0.848	1.034	1.104	1.013
FALSE	High	Master Protein	E2R833	Leucine rich alpha-2-glycoprotein 1 OS=Canis lupus familiaris OX=9615 GN=LRG1 PE=4 SV=3	0	60.444	27	8	81	8	354	39	6.65	320.53	8	0	1.215	1.054	0.884	1.128	0.76	0.979	1.025	1.064	0.876	1.114	1.129	0.968	1.196	0.908	1.277	1.115	1.033	0.905	1.144	1.094	0.927	0.998	0.977	0.987	0.87	0.932	0.9	0.98	1.178	1.046	0.89	1.032	1.159
FALSE	High	None	A0A5F4DL75	Glycosyl-phosphatidylinositol-specific phospholipase D OS=Canis lupus familiaris OX=9615 GN=GPLD1 PE=3 SV=1	0	52.764	15	8	47	8	833	91.8	6.21	153.4	8	0	0.798	1.021	0.952	0.812	0.799	1.034	0.7	1.137	1.753	0.874	1.016	0.868	0.777	0.994	0.785	0.728	0.78	1.127	0.945	0.995	0.793	0.561	1.199	1.158	1.089	0.858	0.991	1.188	1.011	0.998	0.82	0.878	0.593
FALSE	High	None	A0A5F4CC83	Glycosyl-phosphatidylinositol-specific phospholipase D OS=Canis lupus familiaris OX=9615 GN=GPLD1 PE=3 SV=1	0	51.146	14	8	58	8	806	88.4	6.49	191.02	8	0	0.759	0.98	0.948	0.808	0.868	0.998	0.7	1.135	1.651	0.878	1.005	0.892	0.79	0.991	0.836	0.749	0.78	1.126	1.003	0.998	0.798	0.578	1.182	1.176	1.086	0.832	0.991	1.19	0.979	0.999	0.843	0.925	0.609
FALSE	High	Master Protein	F1P903	Complement subcomponent C1r OS=Canis lupus familiaris OX=9615 GN=C1R PE=4 SV=2	0	49.678	15	8	58	8	705	80.1	6.24	172.67	8	0	1.003	0.963	1.035	1.015	0.877	1.02	1.047	1.024	0.95	1.077	1.047	1.106	1.12	1.009	1.042	1.047	0.993	1.07	1.021	1.021	1.043	0.837	1.172	1.13	0.905	0.883	0.889	1.008	1.01	0.841	0.905	1.002	1.133
FALSE	High	Master Protein Candidate	F1PNG7	Complement subcomponent C1r OS=Canis lupus familiaris OX=9615 GN=C1R PE=4 SV=2	0	49.678	15	8	58	8	719	81.7	6.33	172.67	8	0	1.003	0.963	1.035	1.015	0.877	1.02	1.047	1.024	0.95	1.077	1.047	1.106	1.12	1.009	1.042	1.047	0.993	1.07	1.021	1.021	1.043	0.837	1.172	1.13	0.905	0.883	0.889	1.008	1.01	0.841	0.905	1.002	1.133
FALSE	High	Master Protein Candidate	Q9GLD3	Transferrin receptor protein 1 OS=Canis lupus familiaris OX=9615 GN=TFRC PE=1 SV=1	0	45.839	12	8	49	8	770	86.6	6.3	136.55	8	0	1.136	0.845	1.273	0.833	1.178	0.958	1.191	0.876	0.961	0.966	0.932	0.887	0.823	1.062	0.916	1.065	1.055	0.889	0.864	0.912	0.892	0.894	0.968	0.982	1.135	1.144	1.035	0.947	1.09	1	1.366	0.761	0.459
FALSE	High	Master Protein	F1PEN6	Transferrin receptor protein 1 OS=Canis lupus familiaris OX=9615 GN=TFRC PE=3 SV=2	0	45.839	10	8	49	8	918	100.9	8.48	136.55	8	0	1.136	0.845	1.273	0.833	1.178	0.958	1.191	0.876	0.961	0.966	0.932	0.887	0.823	1.062	0.916	1.065	1.055	0.889	0.864	0.912	0.892	0.894	0.968	0.982	1.135	1.144	1.035	0.947	1.09	1	1.366	0.761	0.459
FALSE	High	Master Protein Candidate	A0A0A0RBT6	Transferrin receptor protein 1 OS=Canis lupus familiaris OX=9615 PE=2 SV=1	0	45.839	12	8	49	8	770	86.5	6.3	136.55	8	0	1.136	0.845	1.273	0.833	1.178	0.958	1.191	0.876	0.961	0.966	0.932	0.887	0.823	1.062	0.916	1.065	1.055	0.889	0.864	0.912	0.892	0.894	0.968	0.982	1.135	1.144	1.035	0.947	1.09	1	1.366	0.761	0.459
FALSE	High	Master Protein	A0A5F4DB38	Peptidase S1 domain-containing protein OS=Canis lupus familiaris OX=9615 GN=LOC479668 PE=4 SV=1	0	44.699	27	8	306	8	322	35.6	6.29	663.96	8	0	1.083	1.032	0.683	1.853	0.441	0.937	0.629	0.752	1.094	1.117	1.396	1.28	1.166	0.73	1.102	1.564	1.178	0.998	0.823	1.34	0.768	0.981	1.042	0.946	0.896	0.808	0.72	0.766	0.946	0.381	0.427	1.335	2.575
FALSE	High	Master Protein Candidate	A0A5F4BS70	Peptidase S1 domain-containing protein OS=Canis lupus familiaris OX=9615 GN=LOC479668 PE=4 SV=1	0	44.699	27	8	306	8	313	34.4	6.18	663.96	8	0	1.083	1.032	0.683	1.853	0.441	0.937	0.629	0.752	1.094	1.117	1.396	1.28	1.166	0.73	1.102	1.564	1.178	0.998	0.823	1.34	0.768	0.981	1.042	0.946	0.896	0.808	0.72	0.766	0.946	0.381	0.427	1.335	2.575
FALSE	High	Master Protein Candidate	G1K2D9	Haptoglobin OS=Canis lupus familiaris OX=9615 GN=LOC479668 PE=3 SV=1	0	44.699	25	8	306	8	347	38.4	6.24	663.96	8	0	1.083	1.032	0.683	1.853	0.441	0.937	0.629	0.752	1.094	1.117	1.396	1.28	1.166	0.73	1.102	1.564	1.178	0.998	0.823	1.34	0.768	0.981	1.042	0.946	0.896	0.808	0.72	0.766	0.946	0.381	0.427	1.335	2.575
FALSE	High	Master Protein Candidate	P19006	Haptoglobin OS=Canis lupus familiaris OX=9615 GN=HP PE=1 SV=2	0	44.699	26	8	306	8	329	36.4	6.09	663.96	8	0	1.083	1.032	0.683	1.853	0.441	0.937	0.629	0.752	1.094	1.117	1.396	1.28	1.166	0.73	1.102	1.564	1.178	0.998	0.823	1.34	0.768	0.981	1.042	0.946	0.896	0.808	0.72	0.766	0.946	0.381	0.427	1.335	2.575
FALSE	High	None	A0A5F4BVD8	Inter-alpha-trypsin inhibitor heavy chain 1 OS=Canis lupus familiaris OX=9615 GN=ITIH1 PE=3 SV=1	0	77.157	12	7	132	7	903	100.1	6.9	364.92	7	0	1.068	1.059	1.216	0.959	1.053	1.008	1.192	0.958	0.983	1.08	1.124	1.036	0.873	1.127	1.029	0.959	1.068	0.897	0.93	1.041	1.018	0.854	0.946	0.97	1.01	1.07	0.968	0.998	1.024	1.045	1.106	0.997	0.596
FALSE	High	None	E2RS80	C3/C5 convertase OS=Canis lupus familiaris OX=9615 GN=CFB PE=4 SV=3	0	75.413	13	7	61	7	789	87.9	7.84	263.43	7	0	1.063	0.883	0.913	0.901	0.944	0.979	0.936	0.943	0.963	1.087	1.287	0.953	0.989	1.005	1.163	1.178	1.055	0.91	0.792	1.034	1.229	1.026	0.805	0.991	1.104	0.932	0.873	0.873	1.056	0.962	1.011	0.824	0.918
FALSE	High	Master Protein	E2QZ19	Alpha fetoprotein OS=Canis lupus familiaris OX=9615 GN=AFP PE=4 SV=2	0	65.42	15	7	85	7	604	69.1	5.35	347.73	7	0	1.159	1.049	0.947	0.997	0.96	0.913	0.991	0.959	0.967	1.012	1.143	1.166	0.984	1.045	1.151	0.992	1.019	1.027	0.991	1.024	1.023	0.74	0.857	0.913	1.07	1.088	0.912	0.97	0.975	1.078	1.13	1.132	0.758
FALSE	High	None	D5G341	Apolipoprotein E4 (Fragment) OS=Canis lupus familiaris OX=9615 PE=3 SV=1	0	58.658	45	7	113	7	170	19.8	10.11	312.67	7	0	1.199	0.542	1.138	0.959	0.758	0.875	0.761	0.769	0.917	0.626	1.057	0.704	0.954	0.7	0.575	1.212	0.683	1.091	1.575	0.629	0.772	0.881	0.985	1.265	0.578	0.905	0.705	0.82	0.872	1.001	0.742	0.453	3.359
FALSE	High	None	D5G334	Apolipoprotein E4 (Fragment) OS=Canis lupus familiaris OX=9615 PE=3 SV=1	0	58.658	45	7	113	7	170	19.9	10.21	312.67	7	0	1.199	0.542	1.138	0.959	0.758	0.875	0.761	0.769	0.917	0.626	1.057	0.704	0.954	0.7	0.575	1.212	0.683	1.091	1.575	0.629	0.772	0.881	0.985	1.265	0.578	0.905	0.705	0.82	0.872	1.001	0.742	0.453	3.359
FALSE	High	None	A0A5F4C7K2	Vitronectin OS=Canis lupus familiaris OX=9615 GN=VTN PE=4 SV=1	0	58.129	18	7	103	7	483	54.1	5.63	325.38	7	0	1.004	1.028	1.101	1.005	0.995	1.096	0.997	0.904	1.035	1.114	0.956	1.071	0.885	1.004	1.065	0.944	1.012	0.87	0.889	0.873	1.078	1.468	0.971	1.119	0.991	0.965	0.977	0.981	1.08	0.848	1.034	1.104	1.013
FALSE	High	Master Protein	A0A5F4BS96	Complement C1s OS=Canis lupus familiaris OX=9615 GN=C1S PE=4 SV=1	0	52.268	17	7	49	7	654	72.9	5.07	179.25	7	0	1.079	1.016	0.926	1.077	0.85	0.976	1.049	1.016	0.887	1.058	1.144	1.053	1.083	0.993	1.072	1.055	1	1.051	1.02	1.014	1.099	0.771	0.943	1.046	0.931	0.917	0.95	0.963	1.014	1.01	1.062	1.027	1.009
FALSE	High	Master Protein Candidate	F1P6E1	Complement C1s OS=Canis lupus familiaris OX=9615 GN=C1S PE=4 SV=3	0	52.268	17	7	49	7	653	72.7	5.01	179.25	7	0	1.079	1.016	0.926	1.077	0.85	0.976	1.049	1.016	0.887	1.058	1.144	1.053	1.083	0.993	1.072	1.055	1	1.051	1.02	1.014	1.099	0.771	0.943	1.046	0.931	0.917	0.95	0.963	1.014	1.01	1.062	1.027	1.009
FALSE	High	Master Protein Candidate	A0A5F4BTH8	Complement C1s OS=Canis lupus familiaris OX=9615 GN=C1S PE=4 SV=1	0	52.268	16	7	49	7	696	77.7	4.98	179.25	7	0	1.079	1.016	0.926	1.077	0.85	0.976	1.049	1.016	0.887	1.058	1.144	1.053	1.083	0.993	1.072	1.055	1	1.051	1.02	1.014	1.099	0.771	0.943	1.046	0.931	0.917	0.95	0.963	1.014	1.01	1.062	1.027	1.009
FALSE	High	Master Protein	F1PG16	CD5 molecule like OS=Canis lupus familiaris OX=9615 GN=CD5L PE=4 SV=2	0	51.068	27	8	73	7	340	37.7	5.69	261.86	8	1	1.091	0.708	1.204	0.935	0.864	0.982	1.169	0.749	1.164	0.842	1.326	0.779	1.005	1.37	0.716	1.088	0.904	0.514	1.052	1.193	0.885	1.002	0.643	0.756	0.666	1.06	1.006	0.864	1.175	0.892	0.989	0.904	0.935
FALSE	High	Master Protein Candidate	W8VYQ1	Apoptosis inhibitor of macrophage OS=Canis lupus familiaris OX=9615 GN=CD5L PE=2 SV=1	0	51.068	27	8	73	7	340	37.6	5.58	261.86	8	0	1.091	0.708	1.204	0.935	0.864	0.982	1.169	0.749	1.164	0.842	1.326	0.779	1.005	1.37	0.716	1.088	0.904	0.514	1.052	1.193	0.885	1.002	0.643	0.756	0.666	1.06	1.006	0.864	1.175	0.892	0.989	0.904	0.935
FALSE	High	None	A0A5F4CED4	Complement subcomponent C1r OS=Canis lupus familiaris OX=9615 GN=C1R PE=4 SV=1	0	44.051	15	7	46	7	655	74.4	6.4	134.43	7	0	1.003	0.963	1.026	0.982	0.877	1.016	1.045	1.016	0.95	1.077	1.047	1.106	1.132	0.961	1.042	1.05	0.989	1.028	1.021	1.021	1.043	0.837	1.154	1.072	0.905	0.876	0.891	0.989	1.01	0.841	0.905	1.002	1.11
FALSE	High	Master Protein	F1PAL5	Angiotensin 1-10 OS=Canis lupus familiaris OX=9615 GN=AGT PE=3 SV=3	0	43.119	15	7	77	7	539	58.4	6.47	256.39	7	0	0.847	1.03	0.992	1.058	0.984	0.999	0.77	1.016	1.374	0.745	0.937	0.852	0.918	1.03	0.816	0.92	0.836	1	1.14	0.772	0.83	0.717	1.138	1.235	1.033	0.88	0.947	1.073	0.931	1.082	0.994	1.089	0.641
FALSE	High	Master Protein	E2RLN1	Serpin family D member 1 OS=Canis lupus familiaris OX=9615 GN=SERPIND1 PE=3 SV=2	0	38.893	14	7	81	7	546	62.2	7.18	238.96	7	0	0.898	1.103	1.005	1.192	0.977	1.004	0.985	1.026	1.071	1.046	0.998	0.998	0.995	1.053	1.099	1.064	0.931	0.921	0.855	1.021	0.924	0.813	1.04	1.136	0.995	0.996	0.911	1.009	1.018	0.984	0.976	0.957	0.901
FALSE	High	Master Protein	E2R141	Complement component 8 subunit beta OS=Canis lupus familiaris OX=9615 GN=C8B PE=3 SV=1	0	38.875	16	7	42	7	590	67	7.8	152.85	7	0	1.334	1.014	1.117	0.983	0.953	1.047	1.101	1.021	0.992	0.945	1.161	0.978	1.016	0.972	1.154	1.067	1.036	0.97	1.082	0.903	1.009	0.993	1.01	1.105	0.943	1.147	1.082	1.06	1.04	1.065	1.135	1.056	0.864
FALSE	High	None	A0A5F4CC65	C3/C5 convertase OS=Canis lupus familiaris OX=9615 GN=C2 PE=4 SV=1	0	35.744	11	7	46	7	697	77.1	7.99	130.87	7	0	0.978	1.063	0.959	0.783	1.038	0.961	0.864	1.155	1.11	1.003	1.039	1.176	1.096	1.027	1.015	1.07	0.818	1.012	0.968	1.002	0.897	0.725	0.969	1.081	1.034	1.082	0.98	1.131	0.933	0.928	0.925	1.028	1.381
FALSE	High	Master Protein	A0A5F4D8W3	Vitamin K-dependent protein S OS=Canis lupus familiaris OX=9615 GN=PROS1 PE=4 SV=1	0	35.135	13	7	60	7	505	56.5	5.54	210.4	7	0	1.189	1.058	0.845	0.889	1.041	1.12	0.883	1.035	1.146	0.943	0.946	1.256	1.127	1.081	1.079	1.108	0.946	1.091	0.984	1.016	0.955	0.656	0.965	1.147	0.9	1.045	0.9	1.132	0.813	0.873	0.953	1.099	1.326
FALSE	High	Master Protein Candidate	F1PSS8	Vitamin K-dependent protein S OS=Canis lupus familiaris OX=9615 GN=PROS1 PE=4 SV=3	0	35.135	11	7	60	7	625	69.5	5.4	210.4	7	0	1.189	1.058	0.845	0.889	1.041	1.12	0.883	1.035	1.146	0.943	0.946	1.256	1.127	1.081	1.079	1.108	0.946	1.091	0.984	1.016	0.955	0.656	0.965	1.147	0.9	1.045	0.9	1.132	0.813	0.873	0.953	1.099	1.326
FALSE	High	Master Protein	A0A5F4C7I8	Anaphylatoxin-like domain-containing protein OS=Canis lupus familiaris OX=9615 GN=LOC484960 PE=4 SV=1	0	34.739	6	7	24	7	1573	177	7.25	83.89	7	0	1.033	0.93	1.15	0.915	0.987	1.014	1.151	1.092	1.061	0.988	0.896	1.115	0.975	0.888	1.063	0.911	1	1.038	0.868	0.98	1.014	1.105	1.069	0.991	0.972	1.111	1.093	0.916	0.951	0.959	1.076	1.065	0.76
FALSE	High	Master Protein Candidate	A0A5F4D0A9	Anaphylatoxin-like domain-containing protein OS=Canis lupus familiaris OX=9615 GN=LOC484960 PE=4 SV=1	0	34.739	6	7	24	7	1562	175.3	6.96	83.89	7	0	1.033	0.93	1.15	0.915	0.987	1.014	1.151	1.092	1.061	0.988	0.896	1.115	0.975	0.888	1.063	0.911	1	1.038	0.868	0.98	1.014	1.105	1.069	0.991	0.972	1.111	1.093	0.916	0.951	0.959	1.076	1.065	0.76
FALSE	High	Master Protein Candidate	A0A5F4CED8	Anaphylatoxin-like domain-containing protein OS=Canis lupus familiaris OX=9615 GN=LOC484960 PE=4 SV=1	0	34.739	6	7	24	7	1533	172.2	7.09	83.89	7	0	1.033	0.93	1.15	0.915	0.987	1.014	1.151	1.092	1.061	0.988	0.896	1.115	0.975	0.888	1.063	0.911	1	1.038	0.868	0.98	1.014	1.105	1.069	0.991	0.972	1.111	1.093	0.916	0.951	0.959	1.076	1.065	0.76
FALSE	High	Master Protein Candidate	F1P707	Anaphylatoxin-like domain-containing protein OS=Canis lupus familiaris OX=9615 GN=LOC484960 PE=4 SV=3	0	34.739	6	7	24	7	1593	179	7.2	83.89	7	0	1.033	0.93	1.15	0.915	0.987	1.014	1.151	1.092	1.061	0.988	0.896	1.115	0.975	0.888	1.063	0.911	1	1.038	0.868	0.98	1.014	1.105	1.069	0.991	0.972	1.111	1.093	0.916	0.951	0.959	1.076	1.065	0.76
FALSE	High	Master Protein Candidate	A0A5F4BRW9	Thrombospondin 1 OS=Canis lupus familiaris OX=9615 GN=THBS1 PE=3 SV=1	0	34.185	7	7	33	7	1398	152.1	6.42	105.57	7	0	1.065	1.008	0.779	0.929	0.699	1.038	1.225	0.979	0.846	1.009	1.153	1.019	1.192	1.23	1.577	1.013	1.076	1.214	1.094	1.092	0.999	1.352	1.035	0.932	0.925	0.987	1.012	1.094	1.286	1.325	1.004	0.934	0.89
FALSE	High	Master Protein	F1PBI6	Thrombospondin 1 OS=Canis lupus familiaris OX=9615 GN=THBS1 PE=3 SV=3	0	34.185	7	7	33	7	1456	158.3	6.38	105.57	7	0	1.065	1.008	0.779	0.929	0.699	1.038	1.225	0.979	0.846	1.009	1.153	1.019	1.192	1.23	1.577	1.013	1.076	1.214	1.094	1.092	0.999	1.352	1.035	0.932	0.925	0.987	1.012	1.094	1.286	1.325	1.004	0.934	0.89
FALSE	High	Master Protein	F1P841	Gc-globulin OS=Canis lupus familiaris OX=9615 GN=GC PE=4 SV=3	0	79.782	20	6	91	6	474	52.9	5.33	426.86	6	0	0.968	1.109	1.014	0.871	1.016	1.059	1.013	1.035	0.918	0.883	1.071	1.06	1.054	1.057	1.037	0.89	1.008	0.994	0.852	0.984	1	0.941	0.978	0.951	1.082	1.014	1.002	1.031	0.962	1.041	1.028	1.087	0.51
FALSE	High	Master Protein	P33703	Beta-2-glycoprotein 1 OS=Canis lupus familiaris OX=9615 GN=APOH PE=2 SV=1	0	73.338	20	6	76	6	345	38.4	8.13	338.82	6	0	0.905	1.273	1.018	1.326	0.939	0.966	0.912	1.151	1.157	0.858	0.809	0.893	1.095	1.061	0.92	1.08	0.847	1.184	0.969	0.871	0.818	0.793	1.233	1.21	1.024	1.032	0.892	1.006	0.972	1.186	1.07	1.09	0.755
FALSE	High	Master Protein Candidate	A0A5F4BVF9	Apolipoprotein H OS=Canis lupus familiaris OX=9615 GN=APOH PE=4 SV=1	0	73.338	21	6	76	6	336	37.3	8.16	338.82	6	0	0.905	1.273	1.018	1.326	0.939	0.966	0.912	1.151	1.157	0.858	0.809	0.893	1.095	1.061	0.92	1.08	0.847	1.184	0.969	0.871	0.818	0.793	1.233	1.21	1.024	1.032	0.892	1.006	0.972	1.186	1.07	1.09	0.755
FALSE	High	Master Protein	A0A5F4CEP4	Fetuin B OS=Canis lupus familiaris OX=9615 GN=FETUB PE=4 SV=1	0	72.726	26	6	91	6	385	42.3	5.92	389.51	6	0	0.779	1.372	0.862	0.807	1.167	1.094	1.058	0.916	0.953	0.818	0.753	0.993	1.369	1.321	0.71	1.034	0.77	1.024	0.893	1.014	0.801	0.78	0.935	1.235	0.595	0.894	1.106	1.323	0.936	0.91	0.92	0.918	1.279
FALSE	High	None	A0A5F4CW44	Inter-alpha-trypsin inhibitor heavy chain 1 OS=Canis lupus familiaris OX=9615 GN=ITIH1 PE=4 SV=1	0	70.038	11	6	124	6	828	92.3	6.9	334.24	6	0	1.092	1.059	1.189	0.956	1.04	1.008	1.148	0.937	1.002	1.034	1.056	1.036	0.859	1.11	1.032	0.959	1.061	0.878	0.904	1.001	1.014	0.854	0.966	0.992	1.029	1.07	0.974	1.014	1.007	1.046	1.072	0.997	0.642
FALSE	High	None	P80009	Plasminogen (Fragment) OS=Canis lupus familiaris OX=9615 GN=PLG PE=1 SV=1	0	63.089	28	6	96	6	333	36.7	8.1	391.81	6	0	1.151	1.064	1.093	0.917	1.008	1.034	1.114	0.929	0.99	1.037	1.098	1.057	1.016	0.995	1.148	1.09	1.097	0.923	1.046	1.054	1.101	0.991	1.025	0.989	1.006	1.084	1.015	0.983	1.023	1.041	1.106	1.088	1.026
FALSE	High	None	A0A5F4CIZ1	Uncharacterized protein OS=Canis lupus familiaris OX=9615 PE=4 SV=1	0	54.597	17	7	168	6	468	51.4	7.36	588.53	7	0	1.169	1.145	1.165	0.912	1.112	0.965	0.939	0.841	0.774	1.052	1.05	1.03	1.042	0.986	1.068	1.039	1.06	0.832	1.186	1.174	1.007	1.281	1.086	0.793	1.125	1.21	1.034	0.87	0.997	1.018	1.159	1.222	1.213
FALSE	High	None	A0A5F4CC76	Uncharacterized protein OS=Canis lupus familiaris OX=9615 PE=4 SV=1	0	54.597	16	7	168	6	474	52	7.61	588.53	7	0	1.169	1.145	1.165	0.912	1.112	0.965	0.939	0.841	0.774	1.052	1.05	1.03	1.042	0.986	1.068	1.039	1.06	0.832	1.186	1.174	1.007	1.281	1.086	0.793	1.125	1.21	1.034	0.87	0.997	1.018	1.159	1.222	1.213
FALSE	High	None	D5G335	Apolipoprotein E4 (Fragment) OS=Canis lupus familiaris OX=9615 PE=3 SV=1	0	48.276	37	6	100	6	170	19.8	10.37	292.24	6	0	1.197	0.529	1.176	0.961	0.757	0.865	0.761	0.767	0.919	0.623	1.054	0.662	0.954	0.699	0.56	1.209	0.683	1.071	1.624	0.617	0.755	0.589	0.975	1.28	0.566	0.903	0.705	0.802	0.874	1.008	0.717	0.44	3.509
FALSE	High	None	A0A5F4CUL9	Uncharacterized protein OS=Canis lupus familiaris OX=9615 PE=4 SV=1	0	46.402	17	6	154	6	400	44.2	6.01	541.06	6	0	1.182	1.196	1.163	0.922	1.128	0.973	0.936	0.837	0.739	1.037	1.015	1.009	1.049	0.944	1.053	1.036	1.067	0.833	1.177	1.112	1.016	1.679	1.107	0.792	1.137	1.237	1.016	0.848	1.018	1.023	1.162	1.088	1.191
FALSE	High	None	J9NYW7	Uncharacterized protein OS=Canis lupus familiaris OX=9615 PE=4 SV=2	0	46.402	16	6	154	6	419	46.3	6.54	541.06	6	0	1.182	1.196	1.163	0.922	1.128	0.973	0.936	0.837	0.739	1.037	1.015	1.009	1.049	0.944	1.053	1.036	1.067	0.833	1.177	1.112	1.016	1.679	1.107	0.792	1.137	1.237	1.016	0.848	1.018	1.023	1.162	1.088	1.191
FALSE	High	None	A0A5F4D2I6	Uncharacterized protein OS=Canis lupus familiaris OX=9615 PE=4 SV=1	0	46.402	16	6	154	6	419	46.3	6.54	541.06	6	0	1.182	1.196	1.163	0.922	1.128	0.973	0.936	0.837	0.739	1.037	1.015	1.009	1.049	0.944	1.053	1.036	1.067	0.833	1.177	1.112	1.016	1.679	1.107	0.792	1.137	1.237	1.016	0.848	1.018	1.023	1.162	1.088	1.191
FALSE	High	None	A0A5F4C3S4	Uncharacterized protein OS=Canis lupus familiaris OX=9615 PE=4 SV=1	0	46.402	16	6	154	6	409	45.3	6.54	541.06	6	0	1.182	1.196	1.163	0.922	1.128	0.973	0.936	0.837	0.739	1.037	1.015	1.009	1.049	0.944	1.053	1.036	1.067	0.833	1.177	1.112	1.016	1.679	1.107	0.792	1.137	1.237	1.016	0.848	1.018	1.023	1.162	1.088	1.191
FALSE	High	None	A0A5F4DH15	Uncharacterized protein OS=Canis lupus familiaris OX=9615 PE=4 SV=1	0	46.402	16	6	154	6	409	45.3	6.71	541.06	6	0	1.182	1.196	1.163	0.922	1.128	0.973	0.936	0.837	0.739	1.037	1.015	1.009	1.049	0.944	1.053	1.036	1.067	0.833	1.177	1.112	1.016	1.679	1.107	0.792	1.137	1.237	1.016	0.848	1.018	1.023	1.162	1.088	1.191
FALSE	High	None	A0A5F4CJ12	Uncharacterized protein OS=Canis lupus familiaris OX=9615 PE=4 SV=1	0	46.402	17	6	154	6	405	44.8	7.62	541.06	6	0	1.182	1.196	1.163	0.922	1.128	0.973	0.936	0.837	0.739	1.037	1.015	1.009	1.049	0.944	1.053	1.036	1.067	0.833	1.177	1.112	1.016	1.679	1.107	0.792	1.137	1.237	1.016	0.848	1.018	1.023	1.162	1.088	1.191
FALSE	High	None	A0A5F4DGZ3	Glycosyl-phosphatidylinositol-specific phospholipase D OS=Canis lupus familiaris OX=9615 GN=GPLD1 PE=3 SV=1	0	45.782	13	6	29	6	805	89.1	5.95	110.6	6	0	0.764	1.03	0.974	0.805	0.541	1.065	0.695	1.12	1.725	0.873	1.01	0.907	0.774	1.018	0.716	0.738	0.79	1.131	0.943	1.011	0.766	0.517	1.229	1.119	1.125	0.874	0.997	1.188	0.99	0.992	0.794	0.85	0.597
FALSE	High	None	A0A5F4CFT6	Anaphylatoxin-like domain-containing protein OS=Canis lupus familiaris OX=9615 GN=LOC484960 PE=4 SV=1	0	28.017	5	6	20	6	1515	170.3	7.09	69.53	6	0	1.033	0.93	1.023	0.915	1.095	1.014	1.151	1.092		1.012	0.896	1.115	0.853	0.888	0.946	0.911	1	1.038		0.92	1.014	1.105	0.835	0.991	0.992	1.111	1.093	0.916		1.006	1.076	1.065	0.742
FALSE	High	Master Protein	J9P1G2	Adiponectin A OS=Canis lupus familiaris OX=9615 GN=C1QB PE=4 SV=1	0	26.632	23	6	40	6	250	26.3	9.03	104.29	6	0	0.813	0.974	1.117	0.89	1.089	1.118	1.255	0.817	1.081	1.076	0.709	1.126	0.966	0.961	1.225	0.903	1.158	0.983	1.335	1.052	0.966	0.509	0.98	1.082	0.781	0.781	1.267	1.209	0.912	0.86	0.802	1.042	0.688
FALSE	High	Master Protein Candidate	A0A5F4DBY9	Complement C1q B chain OS=Canis lupus familiaris OX=9615 GN=C1QB PE=4 SV=1	0	26.632	24	6	40	6	237	24.7	9.32	104.29	6	0	0.813	0.974	1.117	0.89	1.089	1.118	1.255	0.817	1.081	1.076	0.709	1.126	0.966	0.961	1.225	0.903	1.158	0.983	1.335	1.052	0.966	0.509	0.98	1.082	0.781	0.781	1.267	1.209	0.912	0.86	0.802	1.042	0.688
FALSE	High	Master Protein	F1PZR4	Amyloid beta precursor protein binding family B member 1 OS=Canis lupus familiaris OX=9615 GN=APBB1 PE=4 SV=3	0	77.371	13	5	119	5	543	60.6	7.69	527.75	5	0	1.038	1.1	0.792	0.903	0.975	1.08	0.898	1.011	1.218	0.999	1.188	1.204	1.219	1.106	1.244	1.03	1.063	1	0.96	1.036	0.842	1.092	1.015	1.035	1.119	0.985	0.959	1.082	1.027	1.182	0.795	1.135	0.868
FALSE	High	None	E2R5W6	Gc-globulin OS=Canis lupus familiaris OX=9615 GN=GC PE=4 SV=3	0	75.243	15	5	88	5	480	54.1	5.69	416.03	5	0	0.968	1.109	1.014	0.871	1.016	1.058	1.013	1.035	0.918	0.883	1.071	1.06	1.054	1.057	1.037	0.89	1.008	0.994	0.852	0.984	1	0.941	0.978	0.951	1.082	1.016	1.002	1.031	0.962	1.041	1.028	1.087	0.51
FALSE	High	None	E2R9B6	Fetuin B OS=Canis lupus familiaris OX=9615 GN=FETUB PE=4 SV=2	0	61.393	22	5	84	5	348	38.1	5.59	347.53	5	0	0.779	1.369	0.862	0.785	1.167	1.1	1.064	0.915	0.953	0.816	0.753	0.987	1.372	1.325	0.71	1.039	0.762	1.021	0.893	1.015	0.801	0.761	0.926	1.235	0.595	0.898	1.112	1.329	0.936	0.91	0.92	0.913	1.285
FALSE	High	None	A0A5F4BNP2	Uncharacterized protein OS=Canis lupus familiaris OX=9615 PE=4 SV=1	0	58.357	17	5	84	5	532	60.5	7.58	372.89	5	0	1.125	0.997	0.758	0.888	0.838	1.036	0.935	1.053	1.121	0.929	0.933	1.228	1.154	1.167	0.962	1.039	0.876	1.119	1.046	1.025	0.919	0.813	0.865	1.185	0.828	0.902	0.857	1.097	0.902	0.892	0.796	1.123	1.505
FALSE	High	Master Protein Candidate	A0A5F4C3Y4	Sex hormone binding globulin OS=Canis lupus familiaris OX=9615 GN=SHBG PE=4 SV=1	0	37.049	21	5	46	5	290	31.6	6.21	149.13	5	0	1.057	0.962	1.433	0.827	0.951	1.058	0.986	1.035	0.981	1.041	0.936	0.934	0.869	0.809	1.108	0.962	1.112	0.844	0.959	0.926	1.186	0.93	0.882	0.767	0.962	1.12	1.078	1.032	1.076	0.935	1.272	0.839	0.742
FALSE	High	Master Protein	E2R2F7	Sex hormone binding globulin OS=Canis lupus familiaris OX=9615 GN=SHBG PE=4 SV=1	0	37.049	15	5	46	5	405	44	6.07	149.13	5	0	1.057	0.962	1.433	0.827	0.951	1.058	0.986	1.035	0.981	1.041	0.936	0.934	0.869	0.809	1.108	0.962	1.112	0.844	0.959	0.926	1.186	0.93	0.882	0.767	0.962	1.12	1.078	1.032	1.076	0.935	1.272	0.839	0.742
FALSE	High	Master Protein Candidate	A0A5F4C536	Sex hormone binding globulin OS=Canis lupus familiaris OX=9615 GN=SHBG PE=4 SV=1	0	37.049	20	5	46	5	297	32.4	5.59	149.13	5	0	1.057	0.962	1.433	0.827	0.951	1.058	0.986	1.035	0.981	1.041	0.936	0.934	0.869	0.809	1.108	0.962	1.112	0.844	0.959	0.926	1.186	0.93	0.882	0.767	0.962	1.12	1.078	1.032	1.076	0.935	1.272	0.839	0.742
FALSE	High	Master Protein Candidate	A0A5F4DHS1	Amine oxidase OS=Canis lupus familiaris OX=9615 GN=AOC3 PE=3 SV=1	0	34.131	7	5	47	5	814	90	6.43	193.8	5	0	0.951	1.072	1.001	0.971	1.252	0.992	0.649	1.177	0.997	0.891	1.035	0.929	1.107	1.093	1.269	0.842	1.024	0.976	0.842	0.691	0.691	0.891	1.042	1.158	0.962	1.111	0.907	1.184	1.108	0.945	1.102	1.134	1.199
FALSE	High	Master Protein	A0A5F4C6Q3	Amine oxidase OS=Canis lupus familiaris OX=9615 GN=AOC3 PE=3 SV=1	0	34.131	7	5	47	5	777	85.6	6.33	193.8	5	0	0.951	1.072	1.001	0.971	1.252	0.992	0.649	1.177	0.997	0.891	1.035	0.929	1.107	1.093	1.269	0.842	1.024	0.976	0.842	0.691	0.691	0.891	1.042	1.158	0.962	1.111	0.907	1.184	1.108	0.945	1.102	1.134	1.199
FALSE	High	Master Protein	A0A5F4CNZ1	Complement component C6 OS=Canis lupus familiaris OX=9615 GN=C6 PE=3 SV=1	0	31.822	6	5	37	5	936	105.5	6.43	117.27	5	0	1.228	0.987	0.827	1.114	0.957	0.941	0.985	0.929	1.048	1.116	1.02	1.059	0.79	1.004	0.973	0.991	0.914	0.798	0.893	0.805	0.983	0.627	0.785	1.173	1.006	0.971	0.873	0.943	0.971	1.147	0.98	1.134	1.069
FALSE	High	Master Protein Candidate	E2RGT6	Complement component C6 OS=Canis lupus familiaris OX=9615 GN=C6 PE=3 SV=3	0	31.822	6	5	37	5	956	107.6	6.79	117.27	5	0	1.228	0.987	0.827	1.114	0.957	0.941	0.985	0.929	1.048	1.116	1.02	1.059	0.79	1.004	0.973	0.991	0.914	0.798	0.893	0.805	0.983	0.627	0.785	1.173	1.006	0.971	0.873	0.943	0.971	1.147	0.98	1.134	1.069
FALSE	High	Master Protein	F1PYX9	Serpin family G member 1 OS=Canis lupus familiaris OX=9615 GN=SERPING1 PE=3 SV=3	0	31.572	15	5	50	5	437	48	5.41	181.17	5	0	0.843	1.051	0.932	1.171	0.922	1.009	1.065	1.06	1.025	0.834	0.972	1.016	1.063	1.107	1.041	0.955	0.927	0.974	0.762	0.915	0.835	0.6	1.038	1.195	0.889	0.867	0.874	1.117	1.105	1.021	0.883	1.097	0.816
FALSE	High	Master Protein Candidate	A0A5F4C5C9	Serpin family G member 1 OS=Canis lupus familiaris OX=9615 GN=SERPING1 PE=3 SV=1	0	31.572	14	5	50	5	472	52.5	5.34	181.17	5	0	0.843	1.051	0.932	1.171	0.922	1.009	1.065	1.06	1.025	0.834	0.972	1.016	1.063	1.107	1.041	0.955	0.927	0.974	0.762	0.915	0.835	0.6	1.038	1.195	0.889	0.867	0.874	1.117	1.105	1.021	0.883	1.097	0.816
FALSE	High	Master Protein	A0A5K1VKB9	Prekallikrein OS=Canis lupus familiaris OX=9615 PE=2 SV=1	0	26.208	11	5	30	5	636	70.8	7.96	92.78	5	0	0.961	0.92	1.022	1.049	0.998	1.14	1.054	0.951	0.902	1.033	1.008	1.013	0.998	0.995	1.141	0.95	1.003	1.017	0.905	0.891	0.906	1.615	1.023	0.983	1.002	1.129	0.989	0.964	1.045	0.973	1.097	0.93	0.908
FALSE	High	Master Protein Candidate	F1PNV5	Coagulation factor XI OS=Canis lupus familiaris OX=9615 GN=F11 PE=4 SV=3	0	26.208	11	5	30	5	655	73	7.99	92.78	5	0	0.961	0.92	1.022	1.049	0.998	1.14	1.054	0.951	0.902	1.033	1.008	1.013	0.998	0.995	1.141	0.95	1.003	1.017	0.905	0.891	0.906	1.615	1.023	0.983	1.002	1.129	0.989	0.964	1.045	0.973	1.097	0.93	0.908
FALSE	High	Master Protein Candidate	A0A5F4CP23	Peptidase D OS=Canis lupus familiaris OX=9615 GN=PEPD PE=3 SV=1	0	22.721	13	5	28	5	429	47.6	6.1	92.9	5	0	0.996	0.877	1.226	0.88	1.234	0.944	1.203	0.949	0.999	0.907	1.043	0.922	0.857	0.938	0.982	0.873	1.221	0.864	0.866	0.974	1.027	1.028	1.095	0.896	1.063	1.18	0.968	0.92	1.2	0.998	1.284	0.864	0.831
FALSE	High	Master Protein	F1PNS6	Peptidase D OS=Canis lupus familiaris OX=9615 GN=PEPD PE=3 SV=3	0	22.721	11	5	28	5	493	54.8	5.96	92.9	5	0	0.996	0.877	1.226	0.88	1.234	0.944	1.203	0.949	0.999	0.907	1.043	0.922	0.857	0.938	0.982	0.873	1.221	0.864	0.866	0.974	1.027	1.028	1.095	0.896	1.063	1.18	0.968	0.92	1.2	0.998	1.284	0.864	0.831
FALSE	High	Master Protein	E2RFV9	Complement C9 OS=Canis lupus familiaris OX=9615 GN=C9 PE=3 SV=3	0	20.239	12	5	15	5	568	63.8	5.71	40.23	5	0	0.949		1.13	0.921	0.915	0.905	0.972	0.942	0.797	1.038	0.977		1.256	0.765	1.012	1.042	0.958	0.842	1.164	0.89	1.235		0.876	0.985	0.83	1.1	0.899	0.902	0.939	0.829	1.25		1.516
FALSE	High	None	A0A5F4CMP3	Serpin family C member 1 OS=Canis lupus familiaris OX=9615 GN=SERPINC1 PE=3 SV=1	0	19.755	12	5	25	5	465	53.3	8.4	47.86	5	0	0.597		1.017	1.245		1.116	1.152	1.024	0.659	1.214	1.03		0.747	0.893		0.713	1.116	0.888	0.713	0.992	0.956		0.85	1.023		0.739	1.077	0.946	1.039	0.98	1.243		0.624
FALSE	High	Master Protein	F1PQ91	Insulin-like growth factor-binding protein 3 OS=Canis lupus familiaris OX=9615 GN=IGFBP3 PE=4 SV=2	0	15.512	16	5	20	5	291	31.1	8.54	50.78	5	0	0.831		0.982	1.199	1.095	1.142	1.022	1.066	0.977	0.759	0.993		0.919	0.849	1.142	0.866	1.018	1.083	0.845	0.781	0.931		0.771	0.935	1.095	1.092	0.971	0.915	0.972	0.889	1.21		0.527
FALSE	High	None	A0A5F4BPC8	Fetuin B OS=Canis lupus familiaris OX=9615 GN=FETUB PE=4 SV=1	0	57.114	19	4	81	4	320	34.8	5.14	338.53	4	0	0.779	1.356	0.862	0.788	1.167	1.1	1.064	0.938	0.953	0.816	0.753	0.972	1.372	1.343	0.71	1.039	0.762	0.993	0.893	1.015	0.801	0.646	0.926	1.274	0.595	0.898	1.112	1.334	0.936	0.91	0.92	0.877	1.285
FALSE	High	Master Protein	A0A5F4CED7	Plasma retinol-binding protein OS=Canis lupus familiaris OX=9615 GN=RBP4 PE=3 SV=1	0	54.175	15	4	55	4	330	36.2	8.68	249.38	4	0	0.854	0.948	0.77	1.449	0.783	0.99	1.064	1.148	0.937	0.853	0.843	1.095	0.965	0.984	1.079	0.957	0.866	1.279	0.921	0.945	0.811	0.661	1.343	1.13	1.243	0.997	0.908	0.982	0.873	1.211	0.793	0.897	0.649
FALSE	High	Master Protein Candidate	F1Q4D9	Plasma retinol-binding protein OS=Canis lupus familiaris OX=9615 GN=RBP4 PE=3 SV=2	0	54.175	19	4	55	4	267	29.8	8.22	249.38	4	0	0.854	0.948	0.77	1.449	0.783	0.99	1.064	1.148	0.937	0.853	0.843	1.095	0.965	0.984	1.079	0.957	0.866	1.279	0.921	0.945	0.811	0.661	1.343	1.13	1.243	0.997	0.908	0.982	0.873	1.211	0.793	0.897	0.649
FALSE	High	Master Protein	J9NUI6	Alpha-1-microglobulin OS=Canis lupus familiaris OX=9615 GN=AMBP PE=3 SV=1	0	44.845	16	4	32	4	349	38.8	6.35	153.21	4	0	1.026	1.117	1.08	1.343	0.96	1.056	0.973	1.068	1.179	1.072	0.91	0.955	0.824	1.014	0.882	1.105	0.884	0.835	0.858	0.863	0.872	0.75	0.896	1.064	0.94	1.082	0.866	0.982	0.897	1.041	0.892	1.288	0.659
FALSE	High	Master Protein	F1PZC6	Histidine rich glycoprotein OS=Canis lupus familiaris OX=9615 GN=HRG PE=4 SV=3	0	42.003	9	4	73	4	550	61.7	7.36	284.34	4	0	0.591	1.14	0.746	0.639	1.102	1.435	0.9	0.891	1.858	0.752	0.271	1.161	0.792	1.228	0.718	0.614	0.789	1.184	0.708	1.267	0.587	0.516	0.901	1.341	1.004	0.623	0.951	1.255	0.842	0.839	0.658	0.885	0.372
FALSE	High	None	A0A5F4C6Q0	Amyloid beta precursor protein binding family B member 1 OS=Canis lupus familiaris OX=9615 GN=APBB1 PE=4 SV=1	0	41.904	20	4	94	4	250	28.2	7.5	363.51	4	0	1.034	1.1	0.765	0.911	0.98	1.069	0.883	0.998	1.253	1.042	1.184	1.213	1.225	1.119	1.254	1.027	1.065	0.999	1.01	1.074	0.838	1.108	1.01	1.039	1.135	0.987	0.963	1.082	0.978	1.256	0.792	1.146	0.865
FALSE	High	None	A0A5F4DCR7	Amine oxidase OS=Canis lupus familiaris OX=9615 GN=AOC3 PE=3 SV=1	0	30.209	6	4	46	4	784	87.5	6.61	190.72	4	0	0.951	1.072	1.001	0.971	1.252	0.973	0.649	1.177	0.997	0.891	1.035	0.929	1.107	1.093	1.269	0.79	1.024	0.976	0.842	0.691	0.691	0.891	1.042	1.158	0.962	1.098	0.907	1.184	1.108	0.945	1.102	1.134	1.199
FALSE	High	None	E2RFB7	Amine oxidase OS=Canis lupus familiaris OX=9615 GN=AOC3 PE=3 SV=2	0	30.209	6	4	46	4	763	84.2	6.37	190.72	4	0	0.951	1.072	1.001	0.971	1.252	0.973	0.649	1.177	0.997	0.891	1.035	0.929	1.107	1.093	1.269	0.79	1.024	0.976	0.842	0.691	0.691	0.891	1.042	1.158	0.962	1.098	0.907	1.184	1.108	0.945	1.102	1.134	1.199
FALSE	High	Master Protein	F1PA63	Solute carrier family 12 member 4 OS=Canis lupus familiaris OX=9615 GN=SLC12A4 PE=3 SV=2	0	25.193	5	4	11	4	1498	166.9	6.49	51.66	4	0	0.923		1.132	1.155	0.914	1.069			0.956		1.043		1.112	0.808	1.039	0.927			1.045		0.888		1.026	0.934	0.911	1.135			0.943		1.197		1.331
FALSE	High	Master Protein	F1Q1K9	Hyaluronan binding protein 2 OS=Canis lupus familiaris OX=9615 GN=HABP2 PE=4 SV=3	0	24.13	12	4	22	4	557	62.3	6.98	75.87	4	0	1.306	0.952	0.982	1.059	0.863	1.017	0.924	0.998	0.95	0.985	1.063	0.998	0.967	0.842	1.05	0.986	1.101	0.941	0.943	1.023	0.968	0.759	1.005	0.974	1.041	1.213	1.211	0.873	1.053	0.902	1	1.068	1.037
FALSE	High	None	A0A5F4C5S3	Coagulation factor XI OS=Canis lupus familiaris OX=9615 GN=F11 PE=4 SV=1	0	23.962	6	4	22	4	1063	118.5	8.21	77.19	4	0	0.985	0.884	0.998	1.049	0.988	1.072	1.071	0.94	0.937	1.033	1.059	1.023	0.994	0.995	1.159	0.92	1.011	1.032	0.881	0.891	0.904	1.741	1.016	0.983	0.983	1.058	0.978	0.999	0.935	0.973	1.124	0.995	0.963
FALSE	High	None	F1PNR5	Coagulation factor XI OS=Canis lupus familiaris OX=9615 GN=F11 PE=3 SV=3	0	23.962	5	4	22	4	1419	160.1	7.96	77.19	4	0	0.985	0.884	0.998	1.049	0.988	1.072	1.071	0.94	0.937	1.033	1.059	1.023	0.994	0.995	1.159	0.92	1.011	1.032	0.881	0.891	0.904	1.741	1.016	0.983	0.983	1.058	0.978	0.999	0.935	0.973	1.124	0.995	0.963
FALSE	High	Master Protein Candidate	F1P8V0	Phospholipid transfer protein OS=Canis lupus familiaris OX=9615 GN=PLTP PE=3 SV=3	0	22.653	9	4	20	4	523	57.4	9.04	59.72	4	0	1.132	0.987	0.853		1.098	1.062	0.806	0.885	1.081	1.164	1.061	1.069	0.979		1.077	1.587	1.351	0.921	0.896	0.822	0.952	1.069	1.022		1.018	1.066	0.893	1.107	1	1.276	1.023	1.054	1.677
FALSE	High	Master Protein	J9P6T3	Phospholipid transfer protein OS=Canis lupus familiaris OX=9615 GN=PLTP PE=3 SV=1	0	22.653	9	4	20	4	495	54.7	7.21	59.72	4	0	1.132	0.987	0.853		1.098	1.062	0.806	0.885	1.081	1.164	1.061	1.069	0.979		1.077	1.587	1.351	0.921	0.896	0.822	0.952	1.069	1.022		1.018	1.066	0.893	1.107	1	1.276	1.023	1.054	1.677
FALSE	High	None	A0A5F4CHT9	Serpin family G member 1 OS=Canis lupus familiaris OX=9615 GN=SERPING1 PE=3 SV=1	0	22.246	10	4	33	4	497	54.6	5.5	112.31	4	0	0.863	1.097	0.889	1.292	0.895	1.009	1.084	1.064	1.133	0.899	0.889	0.999	1.081	1.094	1.003	0.955	0.929	0.925	0.735	0.973	0.705	1.072	0.915	1.127	0.803	0.867	0.817	1.124	1.086	1.101	0.834	1.248	1.05
FALSE	High	Master Protein	F1PYU9	Keratin, type I cytoskeletal 10 OS=Canis lupus familiaris OX=9615 GN=KRT10 PE=3 SV=2	0	20.352	9	5	18	4	568	57.7	5.15	51.85	5	1	1.141	0.721	0.594	0.472	1.073		0.767	0.554	0.668	0.792	0.772	0.728	0.749	0.429	0.583		1.039	0.853	0.559	1.859	0.961	0.456	0.584	0.47	0.878		0.661	0.517	1.13	1.548	0.698	1.133	1.101
FALSE	High	Master Protein Candidate	Q6EIZ0	Keratin, type I cytoskeletal 10 OS=Canis lupus familiaris OX=9615 GN=KRT10 PE=2 SV=1	0	20.352	9	5	18	4	568	57.7	5.15	51.85	5	0	1.141	0.721	0.594	0.472	1.073		0.767	0.554	0.668	0.792	0.772	0.728	0.749	0.429	0.583		1.039	0.853	0.559	1.859	0.961	0.456	0.584	0.47	0.878		0.661	0.517	1.13	1.548	0.698	1.133	1.101
FALSE	High	Master Protein	E2RQF8	Uncharacterized protein OS=Canis lupus familiaris OX=9615 GN=ECM1 PE=4 SV=3	0	19.386	10	4	9	4	542	60.6	6.87	29.53	4	0	0.946				0.936			1.078		1.131	1.04				1.069			0.865		0.933	1.027				0.95			1.005		1.047	1.538
FALSE	High	None	A0A5F4C225	Peptidase D OS=Canis lupus familiaris OX=9615 GN=PEPD PE=3 SV=1	0	19.302	9	4	23	4	468	51.6	5.83	79.99	4	0	0.993	0.892	1.226	0.899	1.234	0.944	1.195	0.949	0.999	0.907	1.046	0.907	0.857	0.929	0.982	0.873	1.226	0.864	0.866	0.974	1.037	1.041	1.095	0.871	1.063	1.18	0.957	0.92	1.2	0.998	1.281	0.897	0.831
FALSE	High	None	A0A5F4CPL9	Peptidase D OS=Canis lupus familiaris OX=9615 GN=PEPD PE=3 SV=1	0	16.529	8	4	22	4	452	49.9	5.86	63.75	4	0	0.971	0.877	1.226	0.88	1.2	0.868	1.203	0.929	0.981	0.907	1.034	0.922	0.857	0.938	0.977	0.883	1.221	0.877	0.87	0.974	1.063	1.028	1.095	0.896	1.053	1.205	0.968	0.866	1.168	0.998	1.31	0.864	0.831
FALSE	High	Master Protein	F1PAF3	Hepatocyte growth factor activator OS=Canis lupus familiaris OX=9615 GN=HGFAC PE=4 SV=2	0	16.34	7	4	13	4	723	77.4	7.65	36.53	4	0	1.002	1.048	1.02		1.011	0.979			1.038	1.115	1.021	1.07	1.16		1.162	0.871			0.887	0.909	0.937	1.9	1.102		1.086	1.174			1.304	1.021	1.029	0.981	0.996
FALSE	High	Master Protein Candidate	Q6QNF4	Hepatocyte growth factor activator OS=Canis lupus familiaris OX=9615 GN=HGFAC PE=2 SV=1	0	16.34	8	4	13	4	654	70.2	7.65	36.53	4	0	1.002	1.048	1.02		1.011	0.979			1.038	1.115	1.021	1.07	1.16		1.162	0.871			0.887	0.909	0.937	1.9	1.102		1.086	1.174			1.304	1.021	1.029	0.981	0.996
FALSE	High	Master Protein	P49822	Albumin OS=Canis lupus familiaris OX=9615 GN=ALB PE=1 SV=3	0	354.41	65	41	4089	3	608	68.6	5.69	9024.02	41	0	1.097	1.209	0.56	1.218	0.319	1.083	0.419	1.835	0.323	0.68	0.419	0.452	1.169	1.151	0.345	0.514	0.443	0.526	0.325	1.67	1.368	1.497	1.887	1.033	1.332	1.253	1.242	0.529	1.105	1.587	0.39	1.21	0.51
FALSE	High	Master Protein	E2QUV3	Alpha-2-HS-glycoprotein OS=Canis lupus familiaris OX=9615 GN=AHSG PE=4 SV=2	0	73.905	16	3	90	3	365	39.2	5.31	526.44	3	0	0.815	1.252	1.093	1.177	0.985	1.055	1.064	1.082	1.094	0.966	1.128	1.312	0.932	1.277	0.913	1.126	1.362	0.932	1.495	1.025	1.232	0.903	0.971	1.036	0.979	1.09	1.203	0.893	1.444	0.959	1.183	0.97	0.531
FALSE	High	Master Protein	F2Z4Q7	Serpin family F member 1 OS=Canis lupus familiaris OX=9615 GN=SERPINF1 PE=3 SV=1	0	41.452	16	3	29	3	418	46.5	7.18	134.52	3	0	1.023	1.053	1.018	1.118	0.982	0.984	0.993	1.203	0.999	0.986	0.974	0.909	1.203	1.01	1.239	1.072	1.043	0.97	0.966	0.774	1.013	0.951	1.14	1.045	1.059	1.061	0.981	0.954	0.875	0.948	1.143	0.999	1.011
FALSE	High	Master Protein Candidate	A0A5F4CK29	Serpin family F member 1 OS=Canis lupus familiaris OX=9615 GN=SERPINF1 PE=3 SV=1	0	41.452	17	3	29	3	399	44.4	8.05	134.52	3	0	1.023	1.053	1.018	1.118	0.982	0.984	0.993	1.203	0.999	0.986	0.974	0.909	1.203	1.01	1.239	1.072	1.043	0.97	0.966	0.774	1.013	0.951	1.14	1.045	1.059	1.061	0.981	0.954	0.875	0.948	1.143	0.999	1.011
FALSE	High	Master Protein Candidate	E2RE31	Immunoglobulin heavy constant mu OS=Canis lupus familiaris OX=9615 GN=IGHM PE=4 SV=3	0	34.438	8	3	81	3	485	53	5.78	296.53	3	0	1.144	0.776	1.156	0.83	0.989	1.002	1.146	0.842	0.999	0.844	1.249	0.881	1.055	1.17	0.927	1.085	1.096	0.73	1.057	1.188	0.99	1.123	0.849	0.822	0.865	1.056	1.028	0.992	1.13	0.951	0.967	0.948	1.107
FALSE	High	Master Protein	J9NVC6	Immunoglobulin heavy constant mu OS=Canis lupus familiaris OX=9615 GN=IGHM PE=4 SV=2	0	34.438	9	3	81	3	452	49.5	5.66	296.53	3	0	1.144	0.776	1.156	0.83	0.989	1.002	1.146	0.842	0.999	0.844	1.249	0.881	1.055	1.17	0.927	1.085	1.096	0.73	1.057	1.188	0.99	1.123	0.849	0.822	0.865	1.056	1.028	0.992	1.13	0.951	0.967	0.948	1.107
FALSE	High	None	Q2YF02	Vitronectin (Fragment) OS=Canis lupus familiaris OX=9615 PE=4 SV=1	0	33.261	57	3	42	3	74	8.3	5.36	159.04	3	0	1.17	1.087	1.162	0.993	1.01	1.125	1.021	0.93	1.012	1.155	0.912	1.022	0.865	0.878	1.078	0.935	1.032	0.871	0.778	0.815	0.905	0.827	0.97	1.124	1.019	0.997	0.965	0.998	1.112	0.844	0.886	1.1	0.905
FALSE	High	None	E2R796	Alpha-1-microglobulin OS=Canis lupus familiaris OX=9615 GN=AMBP PE=3 SV=3	0	31.917	8	3	22	3	523	54.9	8.29	99.95	3	0	1	1.115	1.041	1.356	0.947		0.912	1.059	1.179		0.899	0.95	0.805	1.07	0.881		0.855	0.825	0.858		0.858	0.893	0.857	1.088	0.919		0.863	0.989	0.897		0.945	1.385	0.723
FALSE	High	None	A0A5F4CGI7	Uncharacterized protein OS=Canis lupus familiaris OX=9615 GN=LOC611458 PE=3 SV=1	0	28.855	4	3	45	3	1465	165.1	5.54	184.3	3	0	0.819	0.865	0.973	0.811	0.973	0.9	1.069	1.138	1.018	1.062	0.697	1.067	0.939	0.908	0.992	0.971	1.07	0.883	1.069	0.929	0.944	1.306	0.745	0.913	1.08	0.965	1.112	1.01	1.075	0.94	0.906	0.879	0.891
FALSE	High	None	E2RFC0	Amine oxidase OS=Canis lupus familiaris OX=9615 GN=AOC3 PE=3 SV=3	0	27.25	6	3	37	3	634	70.3	7.12	165.88	3	0	0.965	1.064	1.005	0.964	1.358	1.003	0.607	1.33	0.997	0.857	1.003	0.909	1.084	1.004	1.411	1.067	1.048	0.963	0.842	0.679	0.698	0.922	1.011	1.087	0.975	1.146	1.114	1.154	1.108	0.975	1.101	1.145	1.137
FALSE	High	Master Protein	E2R109	Complement C8 alpha chain OS=Canis lupus familiaris OX=9615 GN=C8A PE=3 SV=1	0	22.453	6	3	26	3	589	66.2	6.93	83.45	3	0	0.937	1.194	1.137	1.122	0.974	1.07	1.051	1.098	0.963	1.01	1.074	0.976	1.062	0.853	1.138	1.071	0.96	1.033	1.144	0.947	1.042	0.639	0.923	1.014	0.977	1.013	0.979	1.047	0.961	0.933	1.03	1.038	0.829
FALSE	High	Master Protein Candidate	A0A5F4C8A2	Complement C8 alpha chain OS=Canis lupus familiaris OX=9615 GN=C8A PE=3 SV=1	0	22.453	6	3	26	3	608	68.5	6.99	83.45	3	0	0.937	1.194	1.137	1.122	0.974	1.07	1.051	1.098	0.963	1.01	1.074	0.976	1.062	0.853	1.138	1.071	0.96	1.033	1.144	0.947	1.042	0.639	0.923	1.014	0.977	1.013	0.979	1.047	0.961	0.933	1.03	1.038	0.829
FALSE	High	Master Protein	J9P028	Glutathione peroxidase OS=Canis lupus familiaris OX=9615 GN=GPX3 PE=3 SV=2	0	20.396	16	3	32	3	225	25.2	8.6	113.08	3	0	0.986	0.947	1.014	0.855	0.875	1.1	1.082	0.81	0.95	1.091	1.074	0.903	0.8	0.848	1.029	0.955	1.223	0.89	0.895	1.183	1.081	0.673	0.937	1.138	0.893	0.99	1.018	1.053	0.949	0.914	0.985	1.101	0.716
FALSE	High	None	Q7M321	Plasmin (Fragments) OS=Canis lupus familiaris OX=9615 PE=4 SV=1	0	19.871	29	3	20	3	120	13.5	6.87	64.24	3	0	1.053	1.072	0.956	0.893	1.058	1.061	1.144	0.975	1.061	1.081	0.944	0.891	0.842	0.946	1.03	0.832	1.024	0.895	0.851	1.005	0.901	0.659	1.07	0.896	0.988	0.98	0.873	0.966	1.149	0.908	1.028	0.918	0.543
FALSE	High	Master Protein	E2RNG3	Carboxypeptidase N subunit 1 OS=Canis lupus familiaris OX=9615 GN=CPN1 PE=3 SV=2	0	18.22	9	3	22	3	447	50.8	7.25	109.6	3	0	0.955	1.132	1.038	1.039	0.887	0.914	0.992	0.872	1.096	0.954	1.066	1.079	1.067	1.008	0.921	0.861	0.948	0.924	0.966	0.99	0.985	0.573	1.016	1.024	0.829	0.757	0.984	0.982	1.044	0.913	0.949	1.358	0.993
FALSE	High	Master Protein Candidate	F6XTZ1	Carboxypeptidase N subunit 1 OS=Canis lupus familiaris OX=9615 GN=CPN1 PE=3 SV=2	0	18.22	8	3	22	3	469	53.3	7.93	109.6	3	0	0.955	1.132	1.038	1.039	0.887	0.914	0.992	0.872	1.096	0.954	1.066	1.079	1.067	1.008	0.921	0.861	0.948	0.924	0.966	0.99	0.985	0.573	1.016	1.024	0.829	0.757	0.984	0.982	1.044	0.913	0.949	1.358	0.993
FALSE	High	None	A0A5F4BUQ2	Phospholipid transfer protein OS=Canis lupus familiaris OX=9615 GN=PLTP PE=4 SV=1	0	17.598	9	3	19	3	400	44.2	6.57	57.15	3	0	1.132	0.987	0.853		1.098	1.062	0.806	0.885	1.081	1.292	1.061	1.069	0.979		1.077	1.587	1.351	0.921	0.896	0.69	0.952	1.069	1.022		1.018	1.066	0.893	1.107	1	1.409	1.023	1.054	1.677
FALSE	High	None	A0A5F4BQ47	Phospholipid transfer protein OS=Canis lupus familiaris OX=9615 GN=PLTP PE=3 SV=1	0	17.598	8	3	19	3	443	49.3	6.89	57.15	3	0	1.132	0.987	0.853		1.098	1.062	0.806	0.885	1.081	1.292	1.061	1.069	0.979		1.077	1.587	1.351	0.921	0.896	0.69	0.952	1.069	1.022		1.018	1.066	0.893	1.107	1	1.409	1.023	1.054	1.677
FALSE	High	Master Protein Candidate	J9NRV7	Fibrinogen alpha chain OS=Canis lupus familiaris OX=9615 GN=FGA PE=4 SV=2	0	16.773	6	3	14	3	981	107	6.27	45.07	3	0				1.309		1.017			0.932	0.81				1.042		1.161			1.397	1.096				0.831		0.927			1.168	1.018
FALSE	High	Master Protein	F1PBL4	Fibrinogen alpha chain OS=Canis lupus familiaris OX=9615 GN=FGA PE=4 SV=2	0	16.773	6	3	14	3	871	94.8	6.1	45.07	3	0				1.309		1.017			0.932	0.81				1.042		1.161			1.397	1.096				0.831		0.927			1.168	1.018
FALSE	High	Master Protein	A0A5F4C7X1	Complement factor I OS=Canis lupus familiaris OX=9615 GN=CFI PE=4 SV=1	0	15.718	5	3	29	3	561	63	7.69	102.29	3	0	1.201	0.982	0.995	1.181	0.891	1.102	1.154	1.09	1.097	1.048	1.181	1.094	0.983	1.078	1.18	1.103	1.139	1.124	1.098	1.089	1.193	1.45	1.061	1.031	1.037	1.039	1.042	1.084	1.015	1.089	1.066	1.036	0.948
FALSE	High	Master Protein Candidate	E2R7A3	Complement factor I OS=Canis lupus familiaris OX=9615 GN=CFI PE=4 SV=3	0	15.718	5	3	29	3	599	67.1	7.5	102.29	3	0	1.201	0.982	0.995	1.181	0.891	1.102	1.154	1.09	1.097	1.048	1.181	1.094	0.983	1.078	1.18	1.103	1.139	1.124	1.098	1.089	1.193	1.45	1.061	1.031	1.037	1.039	1.042	1.084	1.015	1.089	1.066	1.036	0.948
FALSE	High	Master Protein Candidate	F1PY40	Complement factor I OS=Canis lupus familiaris OX=9615 GN=CFI PE=4 SV=3	0	15.718	5	3	29	3	591	66.2	7.58	102.29	3	0	1.201	0.982	0.995	1.181	0.891	1.102	1.154	1.09	1.097	1.048	1.181	1.094	0.983	1.078	1.18	1.103	1.139	1.124	1.098	1.089	1.193	1.45	1.061	1.031	1.037	1.039	1.042	1.084	1.015	1.089	1.066	1.036	0.948
FALSE	High	Master Protein	F1PHS2	Serpin family A member 11 OS=Canis lupus familiaris OX=9615 GN=SERPINA11 PE=3 SV=2	0	15.449	10	3	18	3	404	45.4	6.02	59.8	3	0	0.982	0.88	1.027	0.718	0.863	1.047	1.224	1.07	1.172	1.042	0.981	1.02	0.852	0.931	0.99	0.939	1.014	1.02	1.043	1.137	1.006	0.52	0.937	1.019	0.968	1.124	1.144	1.102	0.892	0.833	1.235	1.053	0.671
FALSE	High	Master Protein	E2RQ71	Apolipoprotein M OS=Canis lupus familiaris OX=9615 GN=APOM PE=3 SV=2	0	15.129	25	3	22	3	188	21.4	6.86	75.41	3	0		0.922	1.031	1.111	1.202	0.937	0.99	0.887	0.934	0.812		0.85	0.906	0.886	1.074	0.929	1.118	0.919	1.757	0.789		0.785	0.89	0.902	1.025	1.06	1.118	0.847	0.929	0.886		1.006	1.983
FALSE	High	Master Protein Candidate	J9NXE2	Actin, cytoplasmic 1 OS=Canis lupus familiaris OX=9615 GN=ACTB PE=3 SV=2	0	13.82	6	3	4	3	638	71.2	7.55	8.65	3	0	1.348			0.721						0.872	1.173			1.615						1.015	0.845			0.595						0.935	1.136
FALSE	High	Master Protein Candidate	O18840	Actin, cytoplasmic 1 OS=Canis lupus familiaris OX=9615 GN=ACTB PE=2 SV=3	0	13.82	10	3	4	3	375	41.7	5.48	8.65	3	0	1.348			0.721						0.872	1.173			1.615						1.015	0.845			0.595						0.935	1.136
FALSE	High	Master Protein Candidate	Z4YHI2	Uncharacterized protein OS=Canis lupus familiaris OX=9615 GN=ACTG1 PE=3 SV=2	0	13.82	10	3	4	3	375	41.7	5.38	8.65	3	0	1.348			0.721						0.872	1.173			1.615						1.015	0.845			0.595						0.935	1.136
FALSE	High	Master Protein	A0A5S6CY29	Actin, cytoplasmic 1 OS=Canis lupus familiaris OX=9615 GN=ACTB PE=3 SV=1	0	13.82	9	3	4	3	400	44.5	5.2	8.65	3	0	1.348			0.721						0.872	1.173			1.615						1.015	0.845			0.595						0.935	1.136
FALSE	High	Master Protein	E2R9D2	Uncharacterized protein OS=Canis lupus familiaris OX=9615 GN=F12 PE=4 SV=3	0	13.782	5	3	20	3	598	65.4	7.74	57.86	3	0	1.102	1.043	1.144	0.912	0.976	1.006	1.217	1	1.158	1.017	0.96	0.997	0.915	0.898	1.062	0.956	1.007	0.951	0.998	0.951	0.829	0.487	1.08	0.845	1.047	1.088	0.991	1.037	1.212	0.992	1.279	0.762	1.165
FALSE	High	Master Protein	E2R8K8	Uncharacterized protein OS=Canis lupus familiaris OX=9615 GN=LOC490399 PE=4 SV=3	0	13.677	9	4	5	3	476	51.9	5.72	15.24	4	0				2.599		0.983								1.01		1.176								0.635		1.09
FALSE	High	Master Protein	A0A5F4CL79	Biotinidase OS=Canis lupus familiaris OX=9615 GN=BTD PE=3 SV=1	0	13.593	6	3	22	3	545	60.8	6.44	47	3	0	1.265	0.967	1.022	1.011	0.946	1.068	0.979	0.92	0.985	1.041	0.93	1.003	0.972	0.785	0.771	1.137	0.97	0.82	0.733	0.825	0.959	0.885	1.031	0.837	0.931	1.173	0.84	0.956	0.787	0.976	1.195	0.934	1.774
FALSE	High	Master Protein Candidate	J9PB14	Biotinidase OS=Canis lupus familiaris OX=9615 GN=BTD PE=3 SV=1	0	13.593	6	3	22	3	532	59.5	6.04	47	3	0	1.265	0.967	1.022	1.011	0.946	1.068	0.979	0.92	0.985	1.041	0.93	1.003	0.972	0.785	0.771	1.137	0.97	0.82	0.733	0.825	0.959	0.885	1.031	0.837	0.931	1.173	0.84	0.956	0.787	0.976	1.195	0.934	1.774
FALSE	High	Master Protein Candidate	E2QY64	Biotinidase OS=Canis lupus familiaris OX=9615 GN=BTD PE=3 SV=2	0	13.593	6	3	22	3	545	61	6.25	47	3	0	1.265	0.967	1.022	1.011	0.946	1.068	0.979	0.92	0.985	1.041	0.93	1.003	0.972	0.785	0.771	1.137	0.97	0.82	0.733	0.825	0.959	0.885	1.031	0.837	0.931	1.173	0.84	0.956	0.787	0.976	1.195	0.934	1.774
FALSE	High	Master Protein	Q6EIY9	Keratin, type II cytoskeletal 1 OS=Canis lupus familiaris OX=9615 GN=KRT1 PE=2 SV=1	0	13.507	5	3	14	3	619	63.8	7.84	52.07	3	0	0.979	0.969		0.425	1.692		0.868	0.708	0.951	2.003	0.746	0.558		0.433	0.491		0.75	0.712	0.61	1.427	0.884	1.072		0.418	0.537		0.817	0.459	1.196	2.267	0.744	0.774
FALSE	High	Master Protein	A0A5F4D6V1	Carboxypeptidase B2 OS=Canis lupus familiaris OX=9615 GN=CPB2 PE=3 SV=1	0	13.21	8	3	11	3	386	44.6	7.94	27.25	3	0		1.124	0.938				1.014		1.258	1.058		0.901	1.101				0.808		1.025	0.887		1.046	1.093				0.961		1.043	0.972		1.186	1.133
FALSE	High	Master Protein Candidate	E2RN74	Carboxypeptidase B2 OS=Canis lupus familiaris OX=9615 GN=CPB2 PE=3 SV=1	0	13.21	7	3	11	3	423	49.1	7.78	27.25	3	0		1.124	0.938				1.014		1.258	1.058		0.901	1.101				0.808		1.025	0.887		1.046	1.093				0.961		1.043	0.972		1.186	1.133
FALSE	High	Master Protein	A0A5F4DKK2	Attractin OS=Canis lupus familiaris OX=9615 GN=ATRN PE=4 SV=1	0	13.053	2	3	13	3	1286	142.8	7.09	27.83	3	0	1.182	0.98	1.396	0.88	1.27	1.157				0.835	1.058	0.859	1.138	1.187	0.952	0.857				0.802	1.128	1.624	0.898	0.945	1.108	1.122				1.058	1.316	1.049	0.752
FALSE	High	Master Protein Candidate	F1Q117	Attractin OS=Canis lupus familiaris OX=9615 GN=ATRN PE=4 SV=2	0	13.053	2	3	13	3	1417	156.9	7.39	27.83	3	0	1.182	0.98	1.396	0.88	1.27	1.157				0.835	1.058	0.859	1.138	1.187	0.952	0.857				0.802	1.128	1.624	0.898	0.945	1.108	1.122				1.058	1.316	1.049	0.752
FALSE	High	Master Protein	P81546	Metalloproteinase inhibitor 1 OS=Canis lupus familiaris OX=9615 GN=TIMP1 PE=1 SV=2	0	11.698	16	3	21	3	207	22.8	8.44	66.78	3	0	1.207		1.054	1.183	1.093	1.245	1.08	1.218	0.913	0.953	1.003		1.013	0.823	1.171	0.9	1.013	0.911	1.09	0.823	0.866		1.243	0.917	1.229	1.157	1.246	1.031	1.115	1.07	0.904		1.085
FALSE	High	Master Protein Candidate	F1PQS2	Metalloproteinase inhibitor 1 OS=Canis lupus familiaris OX=9615 GN=TIMP1 PE=3 SV=2	0	11.698	13	3	21	3	257	28.5	9.06	66.78	3	0	1.207		1.054	1.183	1.093	1.245	1.08	1.218	0.913	0.953	1.003		1.013	0.823	1.171	0.9	1.013	0.911	1.09	0.823	0.866		1.243	0.917	1.229	1.157	1.246	1.031	1.115	1.07	0.904		1.085
FALSE	High	None	A0A5F4BQ99	Hepatocyte growth factor activator OS=Canis lupus familiaris OX=9615 GN=HGFAC PE=4 SV=1	0	10.91	6	3	12	3	622	66.8	7.9	33.52	3	0	1.002	1.048	1.02		1.011	0.979			1.038		1.021	1.07	1.16		1.162	0.871			0.887		0.937	1.9	1.102		1.086	1.174			1.304		1.029	0.981	0.996
FALSE	High	None	A0A5F4DJC0	Hepatocyte growth factor activator OS=Canis lupus familiaris OX=9615 GN=HGFAC PE=4 SV=1	0	10.91	6	3	12	3	653	69.9	7.74	33.52	3	0	1.002	1.048	1.02		1.011	0.979			1.038		1.021	1.07	1.16		1.162	0.871			0.887		0.937	1.9	1.102		1.086	1.174			1.304		1.029	0.981	0.996
FALSE	High	Master Protein	A0A5F4DJC7	Ig-like domain-containing protein OS=Canis lupus familiaris OX=9615 PE=4 SV=1	0	8.518	31	3	13	3	104	11.7	8.44	22.52	3	0	1.347	1.211	1.025	1.347	1.027	1.425	1.196	0.899	1.032		0.967	0.941	0.924	0.687	0.834	1.035	0.935	0.804	1.06		0.949	0.904	1.152	0.928	1.261	1.126	0.89	1.02	1.504		0.975	1.052	1.516
FALSE	High	Master Protein	A0A5F4BW32	Fibronectin OS=Canis lupus familiaris OX=9615 GN=FN1 PE=4 SV=1	0	529.071	31	47	679	2	2428	267.3	5.55	2746.94	47	48	0.776	1.004	0.939	1.097	1.1	1.067	0.968	1.058	0.924	0.98	0.979	1.125	0.773	1.019	1.06	0.884	0.966	1.046	0.909	0.977	0.842	0.76	0.801	1.158	1.198	0.981	1.015	0.951	0.903	1.01	1.007	1.261	0.691
FALSE	High	Master Protein Candidate	F1P6H7	Fibronectin OS=Canis lupus familiaris OX=9615 GN=FN1 PE=4 SV=3	0	529.071	31	47	679	2	2462	271.2	5.62	2746.94	47	0	0.776	1.004	0.939	1.097	1.1	1.067	0.968	1.058	0.924	0.98	0.979	1.125	0.773	1.019	1.06	0.884	0.966	1.046	0.909	0.977	0.842	0.76	0.801	1.158	1.198	0.981	1.015	0.951	0.903	1.01	1.007	1.261	0.691
FALSE	High	None	J9P8M2	Fibronectin OS=Canis lupus familiaris OX=9615 GN=FN1 PE=4 SV=2	0	526.812	32	46	670	2	2328	256.5	5.74	2728.27	46	0	0.776	1.002	0.939	1.107	1.1	1.067	0.968	1.058	0.921	0.98	0.979	1.127	0.773	1.017	1.06	0.884	0.966	1.046	0.907	0.977	0.842	0.772	0.801	1.161	1.195	0.981	1.012	0.951	0.898	1.01	1.007	1.256	0.691
FALSE	High	None	A0A5F4CZX4	Fibronectin OS=Canis lupus familiaris OX=9615 GN=FN1 PE=4 SV=1	0	520.939	31	46	673	2	2403	264.6	5.55	2720.58	46	0	0.776	1.004	0.939	1.097	1.096	1.067	0.969	1.058	0.924	0.981	0.979	1.125	0.773	1.019	1.06	0.887	0.97	1.046	0.911	0.978	0.842	0.76	0.801	1.158	1.195	0.982	1.018	0.951	0.904	1.009	1.007	1.261	0.691
FALSE	High	None	A0A5F4CB93	Fibronectin OS=Canis lupus familiaris OX=9615 GN=FN1 PE=4 SV=1	0	504.853	30	43	641	2	2371	261.1	5.55	2623.12	43	0	0.777	1.009	0.939	1.103	1.093	1.068	0.972	1.063	0.918	0.987	0.979	1.128	0.783	1.019	1.065	0.888	0.965	1.045	0.907	0.985	0.847	0.747	0.812	1.153	1.196	0.982	1.016	0.951	0.892	1.015	1.018	1.275	0.7
FALSE	High	None	A0A5F4BX18	Fibronectin OS=Canis lupus familiaris OX=9615 GN=FN1 PE=4 SV=1	0	491.44	29	44	667	2	2407	265.1	5.66	2687.73	44	0	0.776	1.002	0.939	1.097	1.1	1.066	0.966	1.057	0.924	0.969	0.979	1.125	0.773	1.019	1.06	0.885	0.968	1.048	0.909	0.973	0.842	0.757	0.801	1.158	1.198	0.982	1.014	0.951	0.903	1.004	1.007	1.259	0.691
FALSE	High	None	Q28275-1	Isoform 1 of Fibronectin OS=Canis lupus familiaris OX=9615 GN=FN1	0	468.008	30	44	628	2	2334	256.7	5.92	2477.76	44	0	0.781	1.003	0.957	1.101	1.116	1.056	0.97	1.056	0.918	0.981	0.972	1.129	0.778	1.024	1.054	0.891	0.97	1.036	0.907	0.976	0.857	0.751	0.734	1.165	1.175	0.981	1	0.947	0.904	1.005	1.014	1.263	0.703
FALSE	High	None	Q28275-3	Isoform 2 of Fibronectin OS=Canis lupus familiaris OX=9615 GN=FN1	0	411.577	29	38	589	2	2077	228.5	5.95	2323.6	38	0	0.778	1.007	0.957	1.098	1.118	1.055	0.972	1.058	0.914	0.981	0.967	1.116	0.778	1.023	1.054	0.898	0.97	1.024	0.914	0.968	0.847	0.742	0.734	1.167	1.178	0.984	0.999	0.943	0.903	1.003	1.017	1.26	0.703
FALSE	High	None	Q28275	Fibronectin (Fragment) OS=Canis lupus familiaris OX=9615 GN=FN1 PE=2 SV=3	0	397.954	27	38	572	2	2208	243.1	5.99	2179.94	38	0	0.769	1.002	0.957	1.102	1.115	1.051	0.962	1.054	0.917	0.974	0.972	1.127	0.768	1.028	1.051	0.886	0.965	1.028	0.912	0.972	0.843	0.735	0.723	1.173	1.172	0.976	0.992	0.937	0.901	0.999	1.017	1.28	0.693
FALSE	High	Master Protein	A0A5S6CZL3	Apolipoprotein A-IV OS=Canis lupus familiaris OX=9615 GN=APOA4 PE=3 SV=1	0	66.203	19	10	172	2	402	45.6	6.6	603.2	10	8	1.152	0.578	0.854	1.03	0.901	0.727	0.831	1.012	1.106	0.809	0.953	0.668	0.677	0.888	0.749	1.214	0.819	1.948	1.06	0.782	0.987	0.536	1.023	0.977	0.834	0.784	1.047	1.001	0.837	1.072	0.909	0.721	1.032
FALSE	High	Master Protein	A0A5F4DCY9	Ig-like domain-containing protein OS=Canis lupus familiaris OX=9615 PE=4 SV=1	0	31.935	37	3	51	2	121	12.6	6.54	203.79	3	1	1.062	0.944	1.112	0.777	1.038	1.027	1.043	0.938	0.916	0.979	1.005	0.879	0.826	0.709	0.963	1.136	1.111	0.727	0.991	1.112	0.9	0.787	0.822	0.613	1.031	0.979	1.384	0.864	0.984	1.189	0.83	1.193	1.315
FALSE	High	Master Protein Candidate	H9GWR0	Ig-like domain-containing protein OS=Canis lupus familiaris OX=9615 PE=4 SV=3	0	31.935	33	3	51	2	137	14.4	7.77	203.79	3	0	1.062	0.944	1.112	0.777	1.038	1.027	1.043	0.938	0.916	0.979	1.005	0.879	0.826	0.709	0.963	1.136	1.111	0.727	0.991	1.112	0.9	0.787	0.822	0.613	1.031	0.979	1.384	0.864	0.984	1.189	0.83	1.193	1.315
FALSE	High	Master Protein Candidate	A0A5F4BW09	Ig-like domain-containing protein OS=Canis lupus familiaris OX=9615 PE=4 SV=1	0	28.496	40	3	67	2	106	11.5	6	204.94	3	0	1.317	0.889	0.859	1.065	1.131	0.99	1.004	0.818	0.93	0.888	0.856	1.056	1.059	0.753	0.86	1.048	0.968	0.71	1.302	1.04	1.139	0.593	0.96	0.852	0.77	1.018	0.934	1.407	0.98	0.963	1.155	1.08	1.1
FALSE	High	Master Protein Candidate	A0A5F4D191	Ig-like domain-containing protein OS=Canis lupus familiaris OX=9615 PE=4 SV=1	0	28.496	40	3	67	2	106	11.5	6	204.94	3	0	1.317	0.889	0.859	1.065	1.131	0.99	1.004	0.818	0.93	0.888	0.856	1.056	1.059	0.753	0.86	1.048	0.968	0.71	1.302	1.04	1.139	0.593	0.96	0.852	0.77	1.018	0.934	1.407	0.98	0.963	1.155	1.08	1.1
FALSE	High	Master Protein Candidate	A0A5F4CT28	Ig-like domain-containing protein OS=Canis lupus familiaris OX=9615 PE=4 SV=1	0	28.496	40	3	67	2	106	11.5	6	204.94	3	0	1.317	0.889	0.859	1.065	1.131	0.99	1.004	0.818	0.93	0.888	0.856	1.056	1.059	0.753	0.86	1.048	0.968	0.71	1.302	1.04	1.139	0.593	0.96	0.852	0.77	1.018	0.934	1.407	0.98	0.963	1.155	1.08	1.1
FALSE	High	Master Protein	A0A5F4CA42	Ig-like domain-containing protein OS=Canis lupus familiaris OX=9615 PE=4 SV=1	0	28.496	40	3	67	2	106	11.6	7.99	204.94	3	1	1.317	0.889	0.859	1.065	1.131	0.99	1.004	0.818	0.93	0.888	0.856	1.056	1.059	0.753	0.86	1.048	0.968	0.71	1.302	1.04	1.139	0.593	0.96	0.852	0.77	1.018	0.934	1.407	0.98	0.963	1.155	1.08	1.1
FALSE	High	Master Protein	E2RPB8	C-type lectin domain family 3 member B OS=Canis lupus familiaris OX=9615 GN=CLEC3B PE=4 SV=3	0	25.538	22	2	24	2	150	16.4	5.54	102.74	2	0	0.859	1.203	0.994	0.707	1.111	1.221	0.971	0.956	1.002	0.84	1.004	0.952	0.873	1.327	1.027	0.874	1.257	0.718	0.792	0.99	1.085	5.348	1.154	1.062	1.002	1.049	1.085	1.037	1.068	0.893	1.194	0.807	1.175
FALSE	High	Master Protein Candidate	A0A1K0GGH0	Globin A2 OS=Canis lupus familiaris OX=9615 GN=GLNA2 PE=2 SV=1	0	23.98	16	2	57	2	147	16.1	8.05	201.04	2	0	0.916	0.626	0.786	0.565	0.679	0.829	1.386	1.75	1.24	1.042	0.744	0.836	0.945	1.95	1.136	0.693	0.996	1.611	0.929	0.879	1.207	0.403	1.427	0.744	1.118	0.653	0.994	1.121	1.392	0.879	0.684	0.975	0.774
FALSE	High	Master Protein Candidate	A0A5F4CSM1	Uncharacterized protein OS=Canis lupus familiaris OX=9615 GN=LOC609402 PE=3 SV=1	0	23.98	12	2	57	2	190	21	6.64	201.04	2	0	0.916	0.626	0.786	0.565	0.679	0.829	1.386	1.75	1.24	1.042	0.744	0.836	0.945	1.95	1.136	0.693	0.996	1.611	0.929	0.879	1.207	0.403	1.427	0.744	1.118	0.653	0.994	1.121	1.392	0.879	0.684	0.975	0.774
FALSE	High	Master Protein Candidate	A0A5F4DDY0	Uncharacterized protein OS=Canis lupus familiaris OX=9615 GN=LOC609402 PE=3 SV=1	0	23.98	9	2	57	2	258	28.4	7.01	201.04	2	0	0.916	0.626	0.786	0.565	0.679	0.829	1.386	1.75	1.24	1.042	0.744	0.836	0.945	1.95	1.136	0.693	0.996	1.611	0.929	0.879	1.207	0.403	1.427	0.744	1.118	0.653	0.994	1.121	1.392	0.879	0.684	0.975	0.774
FALSE	High	Master Protein Candidate	E2RLH6	GLOBIN domain-containing protein OS=Canis lupus familiaris OX=9615 GN=LOC609402 PE=3 SV=3	0	23.98	14	2	57	2	162	17.7	6.52	201.04	2	0	0.916	0.626	0.786	0.565	0.679	0.829	1.386	1.75	1.24	1.042	0.744	0.836	0.945	1.95	1.136	0.693	0.996	1.611	0.929	0.879	1.207	0.403	1.427	0.744	1.118	0.653	0.994	1.121	1.392	0.879	0.684	0.975	0.774
FALSE	High	Master Protein Candidate	A0A5F4DAK7	Uncharacterized protein OS=Canis lupus familiaris OX=9615 GN=LOC609402 PE=3 SV=1	0	23.98	10	2	57	2	227	25.3	6.8	201.04	2	0	0.916	0.626	0.786	0.565	0.679	0.829	1.386	1.75	1.24	1.042	0.744	0.836	0.945	1.95	1.136	0.693	0.996	1.611	0.929	0.879	1.207	0.403	1.427	0.744	1.118	0.653	0.994	1.121	1.392	0.879	0.684	0.975	0.774
FALSE	High	Master Protein Candidate	A0A5F4C1A2	Uncharacterized protein OS=Canis lupus familiaris OX=9615 GN=LOC609402 PE=3 SV=1	0	23.98	9	2	57	2	258	28.5	7.18	201.04	2	0	0.916	0.626	0.786	0.565	0.679	0.829	1.386	1.75	1.24	1.042	0.744	0.836	0.945	1.95	1.136	0.693	0.996	1.611	0.929	0.879	1.207	0.403	1.427	0.744	1.118	0.653	0.994	1.121	1.392	0.879	0.684	0.975	0.774
FALSE	High	Master Protein	P60524	Hemoglobin subunit beta OS=Canis lupus familiaris OX=9615 GN=HBB PE=1 SV=1	0	23.98	16	2	57	2	146	16	8.05	201.04	2	0	0.916	0.626	0.786	0.565	0.679	0.829	1.386	1.75	1.24	1.042	0.744	0.836	0.945	1.95	1.136	0.693	0.996	1.611	0.929	0.879	1.207	0.403	1.427	0.744	1.118	0.653	0.994	1.121	1.392	0.879	0.684	0.975	0.774
FALSE	High	Master Protein Candidate	F1PYZ1	Uncharacterized protein OS=Canis lupus familiaris OX=9615 GN=LOC609402 PE=3 SV=3	0	23.98	9	2	57	2	258	28.4	7.14	201.04	2	0	0.916	0.626	0.786	0.565	0.679	0.829	1.386	1.75	1.24	1.042	0.744	0.836	0.945	1.95	1.136	0.693	0.996	1.611	0.929	0.879	1.207	0.403	1.427	0.744	1.118	0.653	0.994	1.121	1.392	0.879	0.684	0.975	0.774
FALSE	High	Master Protein Candidate	A0A1K0FUG1	Globin A1 OS=Canis lupus familiaris OX=9615 GN=GLNA1 PE=3 SV=1	0	23.98	16	2	57	2	147	16.2	8.44	201.04	2	0	0.916	0.626	0.786	0.565	0.679	0.829	1.386	1.75	1.24	1.042	0.744	0.836	0.945	1.95	1.136	0.693	0.996	1.611	0.929	0.879	1.207	0.403	1.427	0.744	1.118	0.653	0.994	1.121	1.392	0.879	0.684	0.975	0.774
FALSE	High	Master Protein	A0A5F4BYG2	Ig-like domain-containing protein OS=Canis lupus familiaris OX=9615 PE=4 SV=1	0	23.946	38	3	32	2	118	12.5	8.31	125.34	3	0			0.947				0.875						1.023				0.913						0.986				0.877						1.149
FALSE	High	Master Protein	A0A5F4CWK7	Ig-like domain-containing protein OS=Canis lupus familiaris OX=9615 PE=4 SV=1	0	23.384	46	3	62	2	100	10.6	6.52	214.7	3	0	1.145	1.124	0.981	1.248	1.062	1.075	1.081	0.921	1.081	1.075	0.993	1.05	1.001	0.946	0.969	1.1	1.075	0.737	0.837	1.256	0.836	1.313	1.003	1.027	1.054	0.819	0.947	1.038	1.011	0.962	0.705	1.139	1.55
FALSE	High	Master Protein	E2RPW3	Paraoxonase OS=Canis lupus familiaris OX=9615 GN=PON3 PE=3 SV=3	0	20.442	11	2	21	2	355	40	5.34	95.27	2	0	0.916	0.539	1.779	0.94	0.976	1.306	1.215	1.411	1.318	1.118	1.379	1.146	0.386	0.906	0.518	0.452	1.213	1.004	1.084	1.031	1.074	0.693	1.015	0.886	1.066	0.931	1.041	0.522	1.338	1.13	1.008	0.88	0.528
FALSE	High	Master Protein	E2QW61	Lipopolysaccharide-binding protein OS=Canis lupus familiaris OX=9615 GN=LBP PE=3 SV=3	0	18.768	12	2	4	2	481	53.2	7.56	16.44	2	0									0.668										1.001										0.939
FALSE	High	Master Protein Candidate	A0A5F4BVF3	Lactotransferrin OS=Canis lupus familiaris OX=9615 GN=LTF PE=3 SV=1	0	17.969	5	3	80	2	626	68.7	8.34	227.92	3	0	1.493			0.856				0.783	1.188		1.081			1.225				1.356	1.489		0.834			0.416				1.068	0.877		0.814
FALSE	High	Master Protein	F1PR54	Lactotransferrin OS=Canis lupus familiaris OX=9615 GN=LTF PE=3 SV=1	0	17.969	4	3	80	2	708	77.2	8.24	227.92	3	0	1.493			0.856				0.783	1.188		1.081			1.225				1.356	1.489		0.834			0.416				1.068	0.877		0.814
FALSE	High	Master Protein Candidate	A0A5F4CIK5	Coagulation factor XIII B chain OS=Canis lupus familiaris OX=9615 GN=F13B PE=4 SV=1	0	16.862	5	2	4	2	729	83.7	7.05	19.52	2	0				0.957				1.034	1.173	0.999				0.98				0.965	1.155	0.743				1.096				1.176	1.129	1.014
FALSE	High	Master Protein Candidate	F1Q041	Coagulation factor XIII B chain OS=Canis lupus familiaris OX=9615 GN=F13B PE=4 SV=2	0	16.862	6	2	4	2	649	74.3	6.65	19.52	2	0				0.957				1.034	1.173	0.999				0.98				0.965	1.155	0.743				1.096				1.176	1.129	1.014
FALSE	High	Master Protein	A0A5F4C0A8	Coagulation factor XIII B chain OS=Canis lupus familiaris OX=9615 GN=F13B PE=4 SV=1	0	16.862	6	2	4	2	669	76.8	6.99	19.52	2	0				0.957				1.034	1.173	0.999				0.98				0.965	1.155	0.743				1.096				1.176	1.129	1.014
FALSE	High	Master Protein	J9JHH5	Joining chain of multimeric IgA and IgM OS=Canis lupus familiaris OX=9615 GN=JCHAIN PE=4 SV=1	0	15.997	18	2	33	2	159	18.2	4.82	136.04	2	0	0.996	1.065	0.986	0.951	1.064	1.106	1.145	0.982	1.172	0.973	1.146	0.828	0.926	1.13	0.808	0.775	0.778	0.801	0.795	1.078	1.362	0.631	1.107	0.718	0.998	0.987	0.897	0.806	1.066	0.954	0.934	0.667	0.922
FALSE	High	Master Protein Candidate	A0A5F4D9G5	Joining chain of multimeric IgA and IgM OS=Canis lupus familiaris OX=9615 GN=JCHAIN PE=4 SV=1	0	15.997	19	2	33	2	153	17.6	4.73	136.04	2	0	0.996	1.065	0.986	0.951	1.064	1.106	1.145	0.982	1.172	0.973	1.146	0.828	0.926	1.13	0.808	0.775	0.778	0.801	0.795	1.078	1.362	0.631	1.107	0.718	0.998	0.987	0.897	0.806	1.066	0.954	0.934	0.667	0.922
FALSE	High	Master Protein	L7N095	Keratin 75 OS=Canis lupus familiaris OX=9615 GN=KRT75 PE=3 SV=2	0	13.761	6	3	3	2	565	60.2	7.96	9.99	3	1										1.388										2.168										2.024
FALSE	High	Master Protein	E2RA67	C-C motif chemokine OS=Canis lupus familiaris OX=9615 GN=CCL14 PE=3 SV=2	0	13.291	26	2	21	2	94	10.7	7.75	65.67	2	0	0.997	0.882	0.806	0.851	0.608	0.958	1.025	1.113		1.024	0.917	0.928	0.969	1.112	1.641	0.904	1.082	1.049		1.044	1.038	1.192	1.379	1.01	1.124	0.77	1.089	0.991		1.146	0.839	0.918	1.172
FALSE	High	Master Protein	A0A5F4CSD5	Ig-like domain-containing protein OS=Canis lupus familiaris OX=9615 PE=4 SV=1	0	12.501	20	2	10	2	150	16.1	8.97	29.41	2	0		0.903	0.935									1.007	1.031									0.922	0.885									1.081	1.036
FALSE	High	Master Protein	F6XKC0	Complement C8 gamma chain OS=Canis lupus familiaris OX=9615 GN=C8G PE=3 SV=2	0	12.391	12	2	11	2	225	24.9	9.35	50.69	2	0	1.109			1.091	0.835			1.034	1.088		1.03			0.802	1.083			1.004	0.873		0.875			1.084	0.929			0.955	1.018		0.86
FALSE	High	None	E2RT39	Maltase-glucoamylase 2 (putative) OS=Canis lupus familiaris OX=9615 GN=MGAM2 PE=3 SV=3	0	12.292	1	2	6	2	2328	259.8	5.67	17.22	2	0	1.03		0.993			1.255	0.981		2.112		0.954		1.001			0.987	0.996		1.163		0.82		1.191			1.238	1.213		1.337		0.835		0.973
FALSE	High	Master Protein	F1PDJ7	Alpha-2-glycoprotein 1, zinc-binding OS=Canis lupus familiaris OX=9615 GN=AZGP1 PE=3 SV=2	0	12.236	7	2	10	2	315	35.8	4.92	45.81	2	0	1.106	1.159	0.839	1.061	0.79	1.166	0.954	1.053	1.154	1.189	0.736	0.84	1.104	1.068	1.039	0.919	0.943	1.179	0.954	0.867	0.869	1.162	1.411	1.116	0.976	0.763	0.84	1.046	1.11	1.148	0.906	1.082	0.982
FALSE	High	None	A0A5F4DE20	Actin alpha cardiac muscle 1 OS=Canis lupus familiaris OX=9615 GN=ACTC1 PE=3 SV=1	0	11.342	7	2	3	2	399	44.6	5.88	6.03	2	0	1.431			0.721						0.872	1.337			1.615						1.015	0.883			0.595						0.935	1.201
FALSE	High	None	A0A5F4D695	Actin alpha 2, smooth muscle OS=Canis lupus familiaris OX=9615 GN=ACTA2 PE=3 SV=1	0	11.342	6	2	3	2	421	46	6.9	6.03	2	0	1.431			0.721						0.872	1.337			1.615						1.015	0.883			0.595						0.935	1.201
FALSE	High	None	A0A5F4DDV9	Actin alpha 2, smooth muscle OS=Canis lupus familiaris OX=9615 GN=ACTA2 PE=3 SV=1	0	11.342	7	2	3	2	374	41.5	5.58	6.03	2	0	1.431			0.721						0.872	1.337			1.615						1.015	0.883			0.595						0.935	1.201
FALSE	High	None	A0A5F4C6C0	Deoxyguanosine kinase OS=Canis lupus familiaris OX=9615 GN=DGUOK PE=3 SV=1	0	11.342	5	2	3	2	521	59.4	5.63	6.03	2	0	1.431			0.721						0.872	1.337			1.615						1.015	0.883			0.595						0.935	1.201
FALSE	High	None	F2Z4N7	Actin alpha cardiac muscle 1 OS=Canis lupus familiaris OX=9615 GN=ACTC1 PE=3 SV=2	0	11.342	6	2	3	2	425	47.3	5.58	6.03	2	0	1.431			0.721						0.872	1.337			1.615						1.015	0.883			0.595						0.935	1.201
FALSE	High	None	A0A5F4CF09	Actin alpha cardiac muscle 1 OS=Canis lupus familiaris OX=9615 GN=ACTC1 PE=3 SV=1	0	11.342	6	2	3	2	447	49.9	6.11	6.03	2	0	1.431			0.721						0.872	1.337			1.615						1.015	0.883			0.595						0.935	1.201
FALSE	High	None	F2Z4N0	Actin alpha 2, smooth muscle OS=Canis lupus familiaris OX=9615 GN=ACTA2 PE=3 SV=1	0	11.342	7	2	3	2	377	42	5.39	6.03	2	0	1.431			0.721						0.872	1.337			1.615						1.015	0.883			0.595						0.935	1.201
FALSE	High	None	A0A5F4CPX0	Deoxyguanosine kinase OS=Canis lupus familiaris OX=9615 GN=DGUOK PE=3 SV=1	0	11.342	8	2	3	2	333	37.1	5.54	6.03	2	0	1.431			0.721						0.872	1.337			1.615						1.015	0.883			0.595						0.935	1.201
FALSE	High	None	F2Z4N8	Deoxyguanosine kinase OS=Canis lupus familiaris OX=9615 GN=DGUOK PE=3 SV=1	0	11.342	7	2	3	2	376	41.9	5.48	6.03	2	0	1.431			0.721						0.872	1.337			1.615						1.015	0.883			0.595						0.935	1.201
FALSE	High	None	Q28243	Fibrinogen A-alpha-chain (Fragment) OS=Canis lupus familiaris OX=9615 PE=4 SV=1	0	10.799	6	2	11	2	443	45.9	6.86	30.07	2	0				1.138						0.81				1.098						1.096				0.81						1.018
FALSE	High	Master Protein	F1PAB0	Uncharacterized protein OS=Canis lupus familiaris OX=9615 GN=LOC489647 PE=4 SV=3	0	10.345	4	2	8	2	513	56.1	5.08	25.26	2	0		1.385		1.077	0.934				1.569			0.932		1.121	0.759				0.983			0.749		1.621	1.062				0.917			1.086
FALSE	High	Master Protein	A0A5F4DGD5	Ig-like domain-containing protein OS=Canis lupus familiaris OX=9615 PE=4 SV=1	0	10.159	21	2	4	2	134	14.3	5.11	16.9	2	0			1.029				0.909		0.778				1.091				0.908		0.907				1.168				1.135		1.025				1.033
FALSE	High	Master Protein	F1PHN8	Serpin family A member 4 OS=Canis lupus familiaris OX=9615 GN=SERPINA4 PE=3 SV=3	0	9.928	5	2	10	2	421	48	7.11	31.03	2	0	0.853	1.059	0.905	1.01		0.946	0.929	1.331	1.027	0.964	0.92	0.933	0.894	1.097		1.164	0.957	1.031	0.83	0.913	0.963	0.467	0.79	1.237		1.013	0.908	1.086	0.842	0.977	0.944	0.96	0.814
FALSE	High	None	A0A5F4D284	Actin, cytoplasmic 1 OS=Canis lupus familiaris OX=9615 GN=ACTB PE=3 SV=1	0	9.405	5	2	2	2	506	56.8	6.99	6.17	2	0	1.306			0.721							1.049			1.615							0.811			0.595							1.128
FALSE	High	Master Protein	A0A3B0ITT8	Adiponectin B OS=Canis lupus familiaris OX=9615 GN=ADIB PE=4 SV=1	0	9.395	8	2	22	2	245	25.6	7.84	75.47	2	0	1.045	0.948	0.706	1.036	0.659	0.961	0.834	0.982	0.947	0.974	1.171	1.307	1.167	1.021	1.112	1.273	1.155	1.037	0.939	1.113	1.062	0.674	1.094	1.095	0.913	0.769	0.877	1.009	1.015	0.814	0.852	1.388	1.336
FALSE	High	Master Protein Candidate	E2RJC2	Complement C1q C chain OS=Canis lupus familiaris OX=9615 GN=C1QC PE=4 SV=2	0	9.395	8	2	22	2	235	24.8	7.84	75.47	2	0	1.045	0.948	0.706	1.036	0.659	0.961	0.834	0.982	0.947	0.974	1.171	1.307	1.167	1.021	1.112	1.273	1.155	1.037	0.939	1.113	1.062	0.674	1.094	1.095	0.913	0.769	0.877	1.009	1.015	0.814	0.852	1.388	1.336
FALSE	High	Master Protein Candidate	F1Q4A3	Coagulation factor X OS=Canis lupus familiaris OX=9615 GN=F10 PE=4 SV=3	0	9.179	4	2	18	2	516	56.6	5.19	56.81	2	0	1.065	1.056	1.03	0.942	0.958	1.055	0.947	0.937	0.972	1.025	0.832	0.917	0.976	1.008	1.086	1.06	0.941	1.052	0.806	0.873	0.801	1.037	1.068	1.088	1.043	1.059	0.889	1.026	0.965	0.992	0.821	0.909	0.835
FALSE	High	Master Protein Candidate	A0A5F4DAE1	Coagulation factor X OS=Canis lupus familiaris OX=9615 GN=F10 PE=4 SV=1	0	9.179	5	2	18	2	448	49.3	5.43	56.81	2	0	1.065	1.056	1.03	0.942	0.958	1.055	0.947	0.937	0.972	1.025	0.832	0.917	0.976	1.008	1.086	1.06	0.941	1.052	0.806	0.873	0.801	1.037	1.068	1.088	1.043	1.059	0.889	1.026	0.965	0.992	0.821	0.909	0.835
FALSE	High	Master Protein Candidate	A0A5F4CM58	Coagulation factor X OS=Canis lupus familiaris OX=9615 GN=F10 PE=4 SV=1	0	9.179	3	2	18	2	704	78.2	5.19	56.81	2	0	1.065	1.056	1.03	0.942	0.958	1.055	0.947	0.937	0.972	1.025	0.832	0.917	0.976	1.008	1.086	1.06	0.941	1.052	0.806	0.873	0.801	1.037	1.068	1.088	1.043	1.059	0.889	1.026	0.965	0.992	0.821	0.909	0.835
FALSE	High	Master Protein	A0A5F4DH03	Coagulation factor X OS=Canis lupus familiaris OX=9615 GN=F10 PE=4 SV=1	0	9.179	4	2	18	2	493	54.3	5.29	56.81	2	0	1.065	1.056	1.03	0.942	0.958	1.055	0.947	0.937	0.972	1.025	0.832	0.917	0.976	1.008	1.086	1.06	0.941	1.052	0.806	0.873	0.801	1.037	1.068	1.088	1.043	1.059	0.889	1.026	0.965	0.992	0.821	0.909	0.835
FALSE	High	Master Protein	E2RMF9	SERPIN domain-containing protein OS=Canis lupus familiaris OX=9615 GN=SERPINA5 PE=3 SV=2	0	9.083	6	2	3	2	509	56.3	9.07	15.72	2	0				0.969			1.115							0.981			0.928							1.07			1.089
FALSE	High	Master Protein	J9P7F7	Fibrinogen C-terminal domain-containing protein OS=Canis lupus familiaris OX=9615 GN=FCN2 PE=3 SV=1	0	9.068	3	2	14	2	322	34.5	7.03	45.75	2	0	1.222	0.822	0.628	1.608	0.636	1.124	1.045	0.819	0.751		1.12	0.868	0.717	0.899	1.094	1.043	0.837	1.161	1.196		0.912	0.441	1.295	0.774	1.073	0.923	0.733	0.72	1.242		0.8	1.1	2.046
FALSE	High	Master Protein	J9P346	SCY domain-containing protein OS=Canis lupus familiaris OX=9615 GN=PPBP PE=3 SV=1	0	8.949	20	2	16	2	118	12.9	8.95	60.01	2	0		1.456	1.276		1.045	1.231		0.9	1.14	1.097		1.087	0.802		1.057	0.871		0.702	0.88	0.797		1.446	1.502		0.816	1.122		1.249	1.344	1.062		1.473	0.982
FALSE	High	Master Protein Candidate	A0A5F4DF02	Coagulation factor V OS=Canis lupus familiaris OX=9615 GN=F5 PE=3 SV=1	0	7.761	1	2	11	2	2183	247.3	5.74	26.8	2	0		0.978	1.02		0.987	0.881	1.01	1.078	1.128			1.023	1.005		0.929	0.963	1.099	1.103	0.823			1.147	1.12		1.008	0.746	1.003	0.981	1.018			0.895	0.852
FALSE	High	Master Protein Candidate	A0A5F4D018	Coagulation factor V OS=Canis lupus familiaris OX=9615 GN=F5 PE=3 SV=1	0	7.761	1	2	11	2	2151	243.8	5.86	26.8	2	0		0.978	1.02		0.987	0.881	1.01	1.078	1.128			1.023	1.005		0.929	0.963	1.099	1.103	0.823			1.147	1.12		1.008	0.746	1.003	0.981	1.018			0.895	0.852
FALSE	High	Master Protein	F1PN98	Coagulation factor V OS=Canis lupus familiaris OX=9615 GN=F5 PE=3 SV=2	0	7.761	1	2	11	2	2222	251.7	5.77	26.8	2	0		0.978	1.02		0.987	0.881	1.01	1.078	1.128			1.023	1.005		0.929	0.963	1.099	1.103	0.823			1.147	1.12		1.008	0.746	1.003	0.981	1.018			0.895	0.852
FALSE	High	None	A0A5F4C7U7	Metalloproteinase inhibitor 1 OS=Canis lupus familiaris OX=9615 GN=TIMP1 PE=4 SV=1	0	7.078	10	2	8	2	271	29.5	9.74	27.82	2	0	1.185		1.044		1.098	1.266	1.181	1.283	0.913		0.984		0.966		1.188	0.914	0.962	0.95	1.09		0.765		1.323		1.276	1.193	1.315	1.071	1.115		0.962		1.127
FALSE	High	None	Q6QLW9	Metalloproteinase inhibitor 1 (Fragment) OS=Canis lupus familiaris OX=9615 PE=2 SV=1	0	7.078	24	2	8	2	114	12.7	7.96	27.82	2	0	1.185		1.044		1.098	1.266	1.181	1.283	0.913		0.984		0.966		1.188	0.914	0.962	0.95	1.09		0.765		1.323		1.276	1.193	1.315	1.071	1.115		0.962		1.127
FALSE	High	None	A0A5F4CEN8	Sex hormone binding globulin OS=Canis lupus familiaris OX=9615 GN=SHBG PE=4 SV=1	0	6.961	20	2	11	2	83	9.6	6.28	27.98	2	0	0.912		1.601	0.658	0.952	0.9	0.9	1.099		1.02	0.929		0.825	0.739	1.213	1.023	1.07	0.844		0.882	1.404		0.785	0.723	1.019	1.086	1.13	0.949		0.909	1.452		0.643
FALSE	High	None	A0A5F4C338	Sex hormone binding globulin OS=Canis lupus familiaris OX=9615 GN=SHBG PE=4 SV=1	0	6.961	6	2	11	2	291	31.8	5.74	27.98	2	0	0.912		1.601	0.658	0.952	0.9	0.9	1.099		1.02	0.929		0.825	0.739	1.213	1.023	1.07	0.844		0.882	1.404		0.785	0.723	1.019	1.086	1.13	0.949		0.909	1.452		0.643
FALSE	High	None	A0A5F4BTM1	Ig-like domain-containing protein OS=Canis lupus familiaris OX=9615 PE=4 SV=1	0	6.899	17	2	11	2	104	11.7	7.94	20.76	2	0	1.347	1.211	1.025	1.347	1	1.425	1.196	0.899	1.032		0.967	0.941	0.924	0.687	0.805	1.035	0.935	0.804	1.06		0.949	0.904	1.152	0.928	1.303	1.126	0.89	1.02	1.504		0.975	1.052	1.516
FALSE	High	Master Protein Candidate	A0A5F4DM93	Eukaryotic translation initiation factor 4A2 OS=Canis lupus familiaris OX=9615 GN=EIF4A2 PE=4 SV=1	0	6.518	7	2	12	2	255	27.9	6.34	38.16	2	0	0.864	0.904	1.208	1.338	1.188	0.808	1.186	0.982	0.837	1.367	0.953	0.859	0.687	0.904	1.03	1.138	1.1	0.644	0.733	0.478	0.825	0.643	0.862	0.717	0.747	1.38	0.901	1.12	1.017	2.017	1.021	1.468	0.617
FALSE	High	Master Protein Candidate	Q95J95	Adiponectin (Fragment) OS=Canis lupus familiaris OX=9615 GN=APM1 PE=2 SV=1	0	6.518	10	2	12	2	194	20.9	8	38.16	2	0	0.864	0.904	1.208	1.338	1.188	0.808	1.186	0.982	0.837	1.367	0.953	0.859	0.687	0.904	1.03	1.138	1.1	0.644	0.733	0.478	0.825	0.643	0.862	0.717	0.747	1.38	0.901	1.12	1.017	2.017	1.021	1.468	0.617
FALSE	High	Master Protein Candidate	Q76C76	Adiponectin OS=Canis lupus familiaris OX=9615 GN=apM1 PE=2 SV=1	0	6.518	8	2	12	2	244	26.3	6.44	38.16	2	0	0.864	0.904	1.208	1.338	1.188	0.808	1.186	0.982	0.837	1.367	0.953	0.859	0.687	0.904	1.03	1.138	1.1	0.644	0.733	0.478	0.825	0.643	0.862	0.717	0.747	1.38	0.901	1.12	1.017	2.017	1.021	1.468	0.617
FALSE	High	Master Protein	A0A1S7J0A8	Monocyte differentiation antigen CD14 OS=Canis lupus familiaris OX=9615 GN=607076 PE=2 SV=1	0	6.154	7	2	7	2	373	39.9	7.02	15.9	2	0	1.322			1.074		1.06					0.795			0.96		0.731					0.778			1.056		0.971					0.677
FALSE	High	Master Protein	J9P654	Peptidoglycan recognition protein 2 OS=Canis lupus familiaris OX=9615 GN=PGLYRP2 PE=3 SV=1	0.011	4.997	4	2	8	2	499	53.8	7.24	25.14	2	0	1.363	0.99		1.504	0.968						1.028	1.164		1.222	0.94						1.061	1.229		1.028	0.979						0.934	1.125
FALSE	High	Master Protein	J9NST4	SelP_N domain-containing protein OS=Canis lupus familiaris OX=9615 GN=SELENOP PE=4 SV=2	0.011	4.962	8	2	17	2	208	24.2	8.48	37.33	2	0	0.884	0.98	1.017	1.247	0.952	0.965	0.96	0.931	1.218	0.962	1.029	0.958	1.108	1.033	1.06	0.935	1.054	1.155	0.896	0.93	0.88	0.829	1.097	1.086	0.971	0.812	0.924	1.08	0.946	1.098	1.059	1.029	1.088
FALSE	High	Master Protein	A0A5F4D5S9	Fibronectin OS=Canis lupus familiaris OX=9615 GN=FN1 PE=4 SV=1	0	500.419	29	46	566	1	2496	272.9	7.94	2404.63	46	0
FALSE	High	Master Protein Candidate	A0A5F4DNE9	Fibronectin OS=Canis lupus familiaris OX=9615 GN=FN1 PE=4 SV=1	0	500.419	28	46	566	1	2586	282.7	7.56	2404.63	46	0
FALSE	High	Master Protein	A0A5F4D5S2	C4a anaphylatoxin OS=Canis lupus familiaris OX=9615 GN=LOC481722 PE=4 SV=1	0	360.061	25	26	410	1	1729	190.5	6.77	1817.96	26	26	0.977	1.028	0.923	1.046	0.878	0.949	1.079	1.087	1.08	0.97	1.191	1.058	1.137	1.079	1.094	0.986	0.995	1.021	0.883	1.087	0.903	1.737	1.056	1.145	0.848	0.924	0.896	1.091	1.028	1.008	0.903	1.167	0.946
FALSE	High	Master Protein Candidate	J9PAD1	C4a anaphylatoxin OS=Canis lupus familiaris OX=9615 GN=LOC481722 PE=4 SV=2	0	360.061	25	26	410	1	1738	191.4	6.86	1817.96	26	0	0.977	1.028	0.923	1.046	0.878	0.949	1.079	1.087	1.08	0.97	1.191	1.058	1.137	1.079	1.094	0.986	0.995	1.021	0.883	1.087	0.903	1.737	1.056	1.145	0.848	0.924	0.896	1.091	1.028	1.008	0.903	1.167	0.946
FALSE	High	Master Protein	F1PWR2	C4a anaphylatoxin OS=Canis lupus familiaris OX=9615 GN=LOC481722 PE=4 SV=3	0	353.501	25	26	398	1	1734	191.1	6.86	1758.3	26	0	0.862		0.587		0.725				1.033	1.16	1.324		0.915		0.986				0.902	1.003	0.836		0.896		1.008				0.812	0.985	0.672		2.099
FALSE	High	Master Protein	F2Z4Q6	Alpha fetoprotein OS=Canis lupus familiaris OX=9615 GN=AFP PE=4 SV=2	0	337.69	58	41	4410	1	637	71.9	6.32	9347.73	41	41	0.969	1.035	1.111	1.145	1.132	0.953	1.11	1.009	0.868	1.18	1.096	1.096	1	0.979	1.138	0.996	1.109	1.083	1.06	0.918	1.111	1.017	0.988	0.892	1.093	1.117	1.078	0.93	0.997	0.963	1.135	0.795	0.708
FALSE	High	Master Protein	A0A5F4DFR9	Alpha fetoprotein OS=Canis lupus familiaris OX=9615 GN=AFP PE=4 SV=1	0	173.221	32	24	2451	1	640	72.8	6.32	4359.59	24	0			1.247		0.829	0.969	1.324	0.909					1.009		1.079	1.045	0.934	1.034					0.953		1.006	1.092	1.018	0.991					1.237
FALSE	High	Master Protein Candidate	A0A5F4CRM1	Alpha fetoprotein OS=Canis lupus familiaris OX=9615 GN=AFP PE=4 SV=1	0	173.221	35	24	2451	1	597	68	6.01	4359.59	24	0			1.247		0.829	0.969	1.324	0.909					1.009		1.079	1.045	0.934	1.034					0.953		1.006	1.092	1.018	0.991					1.237
FALSE	High	Master Protein	A0A5F4C2N3	Kininogen 1 OS=Canis lupus familiaris OX=9615 GN=KNG1 PE=4 SV=1	0	66.068	24	8	123	1	451	51.1	6.32	433.11	8	0	0.799	0.957	1.172	0.62	1.286	1.098	1.207	1.035	1.078	1.024	1.008	0.659	0.858	1.165	0.874	0.956	1.11	1.015	0.92	0.958	1.068	0.924	1.357	0.884	0.981	0.943	1.113	0.898	1.184	0.898	1.238	0.867	0.566
FALSE	High	Master Protein Candidate	A0A5F4D923	Kininogen 1 OS=Canis lupus familiaris OX=9615 GN=KNG1 PE=4 SV=1	0	66.068	25	8	123	1	429	48.3	5.78	433.11	8	0	0.799	0.957	1.172	0.62	1.286	1.098	1.207	1.035	1.078	1.024	1.008	0.659	0.858	1.165	0.874	0.956	1.11	1.015	0.92	0.958	1.068	0.924	1.357	0.884	0.981	0.943	1.113	0.898	1.184	0.898	1.238	0.867	0.566
FALSE	High	Master Protein	E2RE76	Apolipoprotein A-IV OS=Canis lupus familiaris OX=9615 GN=APOA4 PE=3 SV=2	0	61.909	18	9	166	1	378	42.5	6.09	582.93	9	0	1.125	0.841	0.982	1.042	0.966	0.807	0.945	1.003	1.092	0.794	1.055	0.854	0.763	0.937	0.804	1.221	0.86	1.887	1.085	0.804	1.131	0.743	1.044	1	0.963	0.825	1.005	0.984	0.895	1.126	1.039	0.773	1.082
FALSE	High	None	A0A5F4BRJ6	Kininogen 1 OS=Canis lupus familiaris OX=9615 GN=KNG1 PE=4 SV=1	0	58.783	22	7	122	1	393	44.2	6.05	430.41	7	0	0.799	0.957	1.172	0.62	1.286	1.098	1.207	1.035	1.078	1.024	1.008	0.659	0.858	1.165	0.874	0.956	1.11	1.015	0.92	0.958	1.068	0.924	1.357	0.884	0.981	0.943	1.113	0.898	1.184	0.898	1.238	0.867	0.566
FALSE	High	Master Protein	E2R886	Kininogen 1 OS=Canis lupus familiaris OX=9615 GN=KNG1 PE=4 SV=3	0	55.789	15	8	118	1	650	72.8	6.64	416.76	8	7	1.013	0.926	1.019	0.826	1.087	1.033	1.025	0.989	1.152	0.878	0.97	1.148	1.137	0.983	1.116	0.999	1.098	1.06	0.77	1.039	1.434	0.859	1.154	0.942	1.005	1.039	0.978	0.978	1.123	0.929	1.025	0.859	0.787
FALSE	High	None	A0A5F4CA49	Kininogen 1 OS=Canis lupus familiaris OX=9615 GN=KNG1 PE=4 SV=1	0	53.017	15	7	108	1	610	68.4	6.74	390.2	7	0	0.992	0.917	1	0.841	1.063	1	0.985	0.967	1.093	0.874	0.942	1.141	1.12	0.944	1.101	0.966	1.076	1.061	0.759	1.011	1.359	0.898	1.128	0.92	0.993	1.005	0.946	0.951	1.063	0.926	1.008	0.856	0.801
FALSE	High	Master Protein	A1ILJ0	Alpha 1 antitrypsin OS=Canis lupus familiaris OX=9615 PE=2 SV=1	0	34.526	8	3	56	1	415	46.3	5.9	209.4	3	2	0.855	0.643	1.096	0.794	1.09	1.108	0.982	1.203	1.069	1.187	0.67	0.629	1.026	0.771	0.926	0.909	1.018	1.187	1.075	1.016	1.065	0.672	1.136	1.094	0.674	1.122	1.162	1.114	1.038	1.098	1.115	0.956	0.849
FALSE	High	None	Q56JJ8	Apolipoprotein E (Fragment) OS=Canis lupus familiaris OX=9615 PE=2 SV=1	0	27.094	28	1	28	1	53	6.4	10.68	121.3	1	0	1.359	0.681	0.972	0.806	0.894	0.922	0.922	0.784	0.974	0.659	1.055	0.768	1.035	0.844	0.861	1.223	0.998	1.154	1.245	0.789	0.806	1.069	1.117	1.063	0.792	0.975	0.928	0.882	0.629	0.953	0.854	0.517	3.398
FALSE	High	None	J9P1M7	Ig-like domain-containing protein OS=Canis lupus familiaris OX=9615 PE=4 SV=2	0	26.431	21	2	42	1	137	14.4	8.18	173.85	2	0	1.077	0.988	1.171	0.803	1.072	0.999	1.068	0.975	0.875	0.979	1.003	0.862	0.789	0.643	0.919	1.112	1.084	0.606	0.993	1.112	0.856	0.669	0.789	0.57	1.038	1.011	1.432	0.855	0.992	1.189	0.789	1.363	1.172
FALSE	High	None	A0A5F4C493	Ig-like domain-containing protein OS=Canis lupus familiaris OX=9615 PE=4 SV=1	0	26.431	21	2	42	1	137	14.5	7.83	173.85	2	0	1.077	0.988	1.171	0.803	1.072	0.999	1.068	0.975	0.875	0.979	1.003	0.862	0.789	0.643	0.919	1.112	1.084	0.606	0.993	1.112	0.856	0.669	0.789	0.57	1.038	1.011	1.432	0.855	0.992	1.189	0.789	1.363	1.172
FALSE	High	Master Protein	J9NYY8	Ig-like domain-containing protein OS=Canis lupus familiaris OX=9615 PE=4 SV=2	0	26.427	28	3	35	1	146	15.9	9.54	125.71	3	1	1.176	1.025	1.074	0.79	0.843	0.867	0.795		0.856	0.781	1.181	1.043	1.029	0.821	1.367	1.264	1.05		1.41	1.118	0.909	1.521	1.298	0.679	0.968	0.879	1.259		0.77	0.863	1.083	1.945	2.135
FALSE	High	Master Protein	A0A5F4DFV1	Apolipoprotein C-III OS=Canis lupus familiaris OX=9615 GN=APOC3 PE=3 SV=1	0	25.618	17	1	18	1	100	11	5.38	110.33	1	0	0.912	0.734	1.109	1.385	1.052		0.656	0.76	1.017	0.75	0.916	1.169	0.597	0.726	0.75		0.988	1.633	0.857	0.858	1.009	0.625	0.881	1.38	0.801		1.384	0.979	0.789	1.131	1.048	1.028	1.695
FALSE	High	Master Protein Candidate	P12279	Apolipoprotein C-III OS=Canis lupus familiaris OX=9615 GN=APOC3 PE=2 SV=1	0	25.618	17	1	18	1	100	10.9	5.38	110.33	1	0	0.912	0.734	1.109	1.385	1.052		0.656	0.76	1.017	0.75	0.916	1.169	0.597	0.726	0.75		0.988	1.633	0.857	0.858	1.009	0.625	0.881	1.38	0.801		1.384	0.979	0.789	1.131	1.048	1.028	1.695
FALSE	High	Master Protein Candidate	F1PDJ0	Apolipoprotein C-III OS=Canis lupus familiaris OX=9615 GN=APOC3 PE=3 SV=2	0	25.618	14	1	18	1	118	12.9	9.52	110.33	1	0	0.912	0.734	1.109	1.385	1.052		0.656	0.76	1.017	0.75	0.916	1.169	0.597	0.726	0.75		0.988	1.633	0.857	0.858	1.009	0.625	0.881	1.38	0.801		1.384	0.979	0.789	1.131	1.048	1.028	1.695
FALSE	High	Master Protein	J9P9J6	Uncharacterized protein OS=Canis lupus familiaris OX=9615 PE=4 SV=2	0	22.451	9	1	32	1	339	36.4	6.58	241.1	1	0	0.903	1.056	0.803	0.739	0.975	1.168	0.962	1.131	1.215	0.94	0.972	0.879	0.824	0.926	0.785	0.649	0.881	0.967	0.934	0.857	1.034	0.801	1.056	0.761	0.929	0.936	1.088	0.969	0.956	1.069	0.885	0.934	0.667
FALSE	High	Master Protein	E2R5U8	Transthyretin OS=Canis lupus familiaris OX=9615 GN=TTR PE=3 SV=1	0	22.141	16	1	19	1	147	15.9	6.92	102.08	1	0	0.946	1.011	0.904	0.946	1.009	0.997	0.934	1.173	1.171	0.886	1.094	1.114	0.846	1.305	0.929	0.86	0.99	1.238	0.953	1.051	1.131	0.815	1	1.061	1.07	0.985	1.143	1.186	0.997	1.061	1.033	0.964	0.695
FALSE	High	Master Protein	A0A5F4CH63	Ig-like domain-containing protein OS=Canis lupus familiaris OX=9615 PE=4 SV=1	0	21.598	10	1	12	1	203	22.1	9.28	65.51	1	0	2.299		0.785		0.848	1.038	1.137	0.758	0.993		0.642		1.245		0.614	1.187	1.306	0.735	0.793		0.783		0.897		1.637	0.989	0.783	0.97	1.043		0.708		3.419
FALSE	High	Master Protein	A0A5F4D5I3	Ig-like domain-containing protein OS=Canis lupus familiaris OX=9615 PE=4 SV=1	0	21.211	22	2	30	1	135	14.2	8.16	113.65	2	0			1.118							0.949			1.033							1.269			0.833							0.758			2.418
FALSE	High	None	A0A5F4C2R6	Ig-like domain-containing protein OS=Canis lupus familiaris OX=9615 PE=4 SV=1	0	21.066	23	2	62	1	106	11.4	7.12	185.51	2	0	1.317	0.889	0.859	1.065	1.131	0.99	1.004	0.761	0.948	0.831	0.856	1.056	1.059	0.753	0.86	1.048	0.968	0.673	1.35	1.017	1.139	0.593	0.96	0.852	0.77	1.018	0.934	1.516	0.94	0.925	1.155	1.08	1.1
FALSE	High	None	A0A5F4D3E6	Ig-like domain-containing protein OS=Canis lupus familiaris OX=9615 PE=4 SV=1	0	21.066	23	2	62	1	106	11.5	8	185.51	2	0	1.317	0.889	0.859	1.065	1.131	0.99	1.004	0.761	0.948	0.831	0.856	1.056	1.059	0.753	0.86	1.048	0.968	0.673	1.35	1.017	1.139	0.593	0.96	0.852	0.77	1.018	0.934	1.516	0.94	0.925	1.155	1.08	1.1
FALSE	High	None	A0A5F4BVX9	Ig-like domain-containing protein OS=Canis lupus familiaris OX=9615 PE=4 SV=1	0	21.066	23	2	62	1	106	11.5	5.97	185.51	2	0	1.317	0.889	0.859	1.065	1.131	0.99	1.004	0.761	0.948	0.831	0.856	1.056	1.059	0.753	0.86	1.048	0.968	0.673	1.35	1.017	1.139	0.593	0.96	0.852	0.77	1.018	0.934	1.516	0.94	0.925	1.155	1.08	1.1
FALSE	High	None	A0A5F4CDQ5	Ig-like domain-containing protein OS=Canis lupus familiaris OX=9615 PE=4 SV=1	0	21.066	23	2	62	1	106	11.4	7.12	185.51	2	0	1.317	0.889	0.859	1.065	1.131	0.99	1.004	0.761	0.948	0.831	0.856	1.056	1.059	0.753	0.86	1.048	0.968	0.673	1.35	1.017	1.139	0.593	0.96	0.852	0.77	1.018	0.934	1.516	0.94	0.925	1.155	1.08	1.1
FALSE	High	None	A0A5F4DDL4	Ig-like domain-containing protein OS=Canis lupus familiaris OX=9615 PE=4 SV=1	0	21.066	23	2	62	1	106	11.5	7.12	185.51	2	0	1.317	0.889	0.859	1.065	1.131	0.99	1.004	0.761	0.948	0.831	0.856	1.056	1.059	0.753	0.86	1.048	0.968	0.673	1.35	1.017	1.139	0.593	0.96	0.852	0.77	1.018	0.934	1.516	0.94	0.925	1.155	1.08	1.1
FALSE	High	Master Protein	A0A5F4CLB9	Ig-like domain-containing protein OS=Canis lupus familiaris OX=9615 PE=4 SV=1	0	21.038	27	2	40	1	106	11.5	5.94	145.89	2	0	1.388			1.169						1.003	1.061			0.979						1.011	1.716			0.865						0.99	0.961
FALSE	High	None	J9P0X4	Ig-like domain-containing protein OS=Canis lupus familiaris OX=9615 PE=4 SV=2	0	20.929	29	2	42	1	106	11.5	6	155.65	2	0	1.3	0.865	0.861	1.07	1.144	1.004	1.005	0.821	0.911	0.903	0.851	1.009	1.033	0.752	0.852	0.986	0.93	0.709	1.326	1.039	1.141	0.573	0.912	0.847	0.764	1.04	0.915	1.311	1.03	0.987	1.16	1.021	1.121
FALSE	High	None	A0A5F4CE12	Ig-like domain-containing protein OS=Canis lupus familiaris OX=9615 PE=4 SV=1	0	20.929	29	2	42	1	106	11.5	7.12	155.65	2	0	1.3	0.865	0.861	1.07	1.144	1.004	1.005	0.821	0.911	0.903	0.851	1.009	1.033	0.752	0.852	0.986	0.93	0.709	1.326	1.039	1.141	0.573	0.912	0.847	0.764	1.04	0.915	1.311	1.03	0.987	1.16	1.021	1.121
FALSE	High	Master Protein Candidate	A0A5F4CKP6	GLOBIN domain-containing protein OS=Canis lupus familiaris OX=9615 GN=LOC100855558 PE=3 SV=1	0	20.929	7	1	26	1	205	21.4	7.83	124.99	1	0	0.692	0.636	0.715	0.328	0.434	0.78	1.385	1.515	1.282	0.861	0.585	0.8	0.889	2.428	1.058	0.617	1.103	1.418	0.923	0.822	1.333	0.68	1.188	0.493	1.056	0.63	0.933	1.099	1.429	0.616	0.456	0.74	0.585
FALSE	High	Master Protein Candidate	P60529	Hemoglobin subunit alpha OS=Canis lupus familiaris OX=9615 GN=HBA PE=1 SV=1	0	20.929	11	1	26	1	141	15.2	8.06	124.99	1	0	0.692	0.636	0.715	0.328	0.434	0.78	1.385	1.515	1.282	0.861	0.585	0.8	0.889	2.428	1.058	0.617	1.103	1.418	0.923	0.822	1.333	0.68	1.188	0.493	1.056	0.63	0.933	1.099	1.429	0.616	0.456	0.74	0.585
FALSE	High	Master Protein Candidate	J9JHF7	GLOBIN domain-containing protein OS=Canis lupus familiaris OX=9615 GN=LOC100855558 PE=3 SV=1	0	20.929	11	1	26	1	142	15.4	8.06	124.99	1	0	0.692	0.636	0.715	0.328	0.434	0.78	1.385	1.515	1.282	0.861	0.585	0.8	0.889	2.428	1.058	0.617	1.103	1.418	0.923	0.822	1.333	0.68	1.188	0.493	1.056	0.63	0.933	1.099	1.429	0.616	0.456	0.74	0.585
FALSE	High	Master Protein Candidate	A0A5B8JID5	Hemoglobin subunit alpha1 OS=Canis lupus familiaris OX=9615 PE=2 SV=1	0	20.929	11	1	26	1	142	15.4	8.06	124.99	1	0	0.692	0.636	0.715	0.328	0.434	0.78	1.385	1.515	1.282	0.861	0.585	0.8	0.889	2.428	1.058	0.617	1.103	1.418	0.923	0.822	1.333	0.68	1.188	0.493	1.056	0.63	0.933	1.099	1.429	0.616	0.456	0.74	0.585
FALSE	High	Master Protein	J9NXL3	Uncharacterized protein OS=Canis lupus familiaris OX=9615 GN=LOC100855558 PE=3 SV=2	0	20.929	6	1	26	1	238	25.7	7.96	124.99	1	0	0.692	0.636	0.715	0.328	0.434	0.78	1.385	1.515	1.282	0.861	0.585	0.8	0.889	2.428	1.058	0.617	1.103	1.418	0.923	0.822	1.333	0.68	1.188	0.493	1.056	0.63	0.933	1.099	1.429	0.616	0.456	0.74	0.585
FALSE	High	Master Protein	A0A5F4D5F7	Serpin family A member 1 OS=Canis lupus familiaris OX=9615 GN=SERPINA1 PE=3 SV=1	0	20.593	8	3	39	1	401	44.9	6.52	141.17	3	0	0.61	2.229	0.574	1.641	0.485	0.663	0.648	0.608		0.855	1.622	1.865	1.292	1.814	1.155	1.313	2.105	0.601		1.122	0.504	0.305	1.079	1.174	1.739	0.674	0.605	0.595		0.757	0.695	0.487	0.664
FALSE	High	Master Protein Candidate	F1PCE5	Serpin family A member 1 OS=Canis lupus familiaris OX=9615 GN=SERPINA1 PE=3 SV=3	0	20.593	8	3	39	1	421	47	6.07	141.17	3	0	0.61	2.229	0.574	1.641	0.485	0.663	0.648	0.608		0.855	1.622	1.865	1.292	1.814	1.155	1.313	2.105	0.601		1.122	0.504	0.305	1.079	1.174	1.739	0.674	0.605	0.595		0.757	0.695	0.487	0.664
FALSE	High	Master Protein	A0A5F4BWC4	Ig-like domain-containing protein OS=Canis lupus familiaris OX=9615 PE=4 SV=1	0	18.001	40	3	30	1	102	11.2	6.61	100.71	3	0							1.196										0.987										1.062
FALSE	High	Master Protein Candidate	A0A5F4CCT7	IGv domain-containing protein OS=Canis lupus familiaris OX=9615 PE=4 SV=1	0	17.856	9	1	14	1	195	21.5	6.92	81.77	1	0	0.894	0.928	0.919	1.026			0.883	0.608	0.385	0.962	0.822	0.929	1.377	0.838			0.697	0.386	0.676	1.108	0.807	0.659	0.909	1.096			1.335	0.589	0.859	1.092	1.178	3.216	1.408
FALSE	High	Master Protein	A0A5F4D172	Ig-like domain-containing protein OS=Canis lupus familiaris OX=9615 PE=4 SV=1	0	17.856	13	1	14	1	134	14.4	6.27	81.77	1	0	0.894	0.928	0.919	1.026			0.883	0.608	0.385	0.962	0.822	0.929	1.377	0.838			0.697	0.386	0.676	1.108	0.807	0.659	0.909	1.096			1.335	0.589	0.859	1.092	1.178	3.216	1.408
FALSE	High	Master Protein	E2RH18	Complement factor properdin OS=Canis lupus familiaris OX=9615 GN=CFP PE=4 SV=1	0	17.639	4	1	16	1	464	50.5	8.09	76.25	1	0	0.711	0.912	1.018		0.936	0.854	1.069	0.935	0.973		0.875	1.115	1.057		1.013	0.93	1.109	1.022	0.609		0.913	0.852	0.857		0.916	1.073	0.881	0.952	0.874		0.787	1.154	0.948
FALSE	High	Master Protein	J9NSQ1	Ig-like domain-containing protein OS=Canis lupus familiaris OX=9615 PE=4 SV=2	0	16.801	46	3	3	1	120	12.9	7.27	14.31	3	0
FALSE	High	Master Protein Candidate	L7N0F2	Ig-like domain-containing protein OS=Canis lupus familiaris OX=9615 PE=4 SV=2	0	16.801	48	3	3	1	114	12	7.33	14.31	3	0
FALSE	High	Master Protein	L7N0F1	Ig-like domain-containing protein OS=Canis lupus familiaris OX=9615 GN=LOC100687054 PE=4 SV=1	0	16.079	21	3	10	1	212	22.2	8.73	28.72	3	1				2.009		0.717				0.769				0.611		0.845				0.802				1.179		0.599				1.367
FALSE	High	Master Protein	A0A5F4BTN9	Ig-like domain-containing protein OS=Canis lupus familiaris OX=9615 PE=4 SV=1	0	15.638	20	2	44	1	106	11.4	8.02	152.34	2	0									0.464										3.263										0.546
FALSE	High	None	Q6PXD8	Ceruloplasmin (Fragment) OS=Canis lupus familiaris OX=9615 PE=2 SV=1	0	15.364	19	1	17	1	73	8.8	5.15	71.09	1	0	1.208		0.923		0.915	0.944	1.007	0.93	0.998	0.993	1.302		1.08		1.229	1.095	1.169	0.998	1.043	1.168	1.347		1.011		1.073	1.139	0.922	1.004	1.064	1.068	1.153		1.556
FALSE	High	Master Protein Candidate	J9P3B7	Ig-like domain-containing protein OS=Canis lupus familiaris OX=9615 PE=4 SV=2	0	14.566	20	2	16	1	150	16.3	8.47	59.64	2	0		1.118				1.138						1.031				1.206						0.961				1.246						1.172
FALSE	High	Master Protein Candidate	J9P5C8	Ig-like domain-containing protein OS=Canis lupus familiaris OX=9615 PE=4 SV=2	0	14.566	20	2	16	1	150	16.3	8.47	59.64	2	0		1.118				1.138						1.031				1.206						0.961				1.246						1.172
FALSE	High	Master Protein Candidate	A0A5F4CS71	Ig-like domain-containing protein OS=Canis lupus familiaris OX=9615 PE=4 SV=1	0	14.566	20	2	16	1	150	16.3	8.35	59.64	2	0		1.118				1.138						1.031				1.206						0.961				1.246						1.172
FALSE	High	Master Protein Candidate	A0A5F4BSR7	Ig-like domain-containing protein OS=Canis lupus familiaris OX=9615 PE=4 SV=1	0	14.566	20	2	16	1	150	16.3	8.35	59.64	2	0		1.118				1.138						1.031				1.206						0.961				1.246						1.172
FALSE	High	Master Protein	A0A5F4D1B8	Ig-like domain-containing protein OS=Canis lupus familiaris OX=9615 PE=4 SV=1	0	14.566	20	2	16	1	150	16.4	8.59	59.64	2	0		1.118				1.138						1.031				1.206						0.961				1.246						1.172
FALSE	High	Master Protein Candidate	J9P4B4	Complement C1q subcomponent subunit A OS=Canis lupus familiaris OX=9615 GN=C1QA PE=4 SV=1	0	12.555	8	1	10	1	264	27.8	8.82	32.37	1	0		0.923			0.913					0.912		1.123			1.02					1.554		0.781			0.756					0.965		1.077
FALSE	High	Master Protein	A0A5F4C0D1	Complement C1q subcomponent subunit A OS=Canis lupus familiaris OX=9615 GN=C1QA PE=4 SV=1	0	12.555	8	1	10	1	245	25.9	9.04	32.37	1	0		0.923			0.913					0.912		1.123			1.02					1.554		0.781			0.756					0.965		1.077
FALSE	High	Master Protein	A0A5F4D2F2	Ig-like domain-containing protein OS=Canis lupus familiaris OX=9615 PE=4 SV=1	0	12.114	29	2	16	1	104	11.4	7.94	56.77	2	0		1.024										0.921										0.635										0.872
FALSE	High	Master Protein	P02677	Fibrinogen beta chain (Fragment) OS=Canis lupus familiaris OX=9615 GN=FGB PE=1 SV=2	0	10.855	35	1	13	1	31	3.7	5	38.33	1	0		0.869	0.758	1.272		1.008	0.76	0.838	1.668			1.258	1.286	0.957		0.822	1.031	1.068	0.992			0.574	1.014	1.341		0.833	0.95	0.791	0.848			0.966	1.663
FALSE	High	Master Protein	J9P3L5	Ig-like domain-containing protein OS=Canis lupus familiaris OX=9615 PE=4 SV=2	0	10.788	11	1	19	1	143	15.1	4.83	72.05	1	0	0.975	0.812	1.282	0.819	0.71	0.936	0.822	0.746	0.678	0.551	0.829	0.842	1.089	1.182	0.952	1.349	0.908	0.72	2.588	0.748	0.79	0.589	0.325	0.757	0.914	1.144	0.766	1.099	0.815	0.472	0.834	1.914	4.767
FALSE	High	Master Protein	A0A5F4CSF0	Ig-like domain-containing protein OS=Canis lupus familiaris OX=9615 PE=4 SV=1	0	10.244	18	2	23	1	102	11.3	8.81	69.61	2	0	2.296		0.633	0.339	1.151	1.174	1.21	0.466	1.048	0.624	0.536		0.539	0.313	0.791	0.63	1.306	0.418	0.712	0.556	0.57		1.038	0.698	1.073	0.708	0.527	1.074	1.341	0.45	0.558		1.443
FALSE	High	Master Protein	A0A5F4BR98	Ig-like domain-containing protein OS=Canis lupus familiaris OX=9615 PE=4 SV=1	0	10.088	12	2	24	1	150	16.4	9.22	67.45	2	0	1.327	0.82	1.306	0.965	0.886	1.058	0.947	0.884	0.911	0.812	1.15	0.991	1.019	0.98	1.114	0.982	1.199	0.749	1.101	0.992	1.303	1.229	0.86	0.719	0.852	1.489	1.278	0.995	0.899	0.916	1.022	0.793	0.907
FALSE	High	None	A0A0H4NYY6	Plasminogen (Fragment) OS=Canis lupus familiaris OX=9615 GN=plg PE=4 SV=1	0	9.871	88	1	6	1	25	2.8	7.28	38.88	1	0	1.224		1.189			0.935	1.084	0.775		0.893	1.275		1.034			1.204	1.087	0.673		0.952	0.962		0.905			1.094	1.103	0.912		0.896	1.115		0.91
FALSE	High	Master Protein Candidate	A0A5F4D9U8	Triggering receptor expressed on myeloid cells 2 OS=Canis lupus familiaris OX=9615 GN=TREM2 PE=4 SV=1	0	9.249	4	1	3	1	404	43.8	5.72	11.2	1	0	1.037			1.146							1.098			1.066							0.935			1.004							0.916
FALSE	High	Master Protein Candidate	E2RP48	Triggering receptor expressed on myeloid cells 2 OS=Canis lupus familiaris OX=9615 GN=TREM2 PE=4 SV=3	0	9.249	5	1	3	1	312	32.6	6	11.2	1	0	1.037			1.146							1.098			1.066							0.935			1.004							0.916
FALSE	High	Master Protein Candidate	A0A5F4D8J4	Triggering receptor expressed on myeloid cells 2 OS=Canis lupus familiaris OX=9615 GN=TREM2 PE=4 SV=1	0	9.249	4	1	3	1	434	47.1	6.79	11.2	1	0	1.037			1.146							1.098			1.066							0.935			1.004							0.916
FALSE	High	Master Protein	A0A5F4CE33	Triggering receptor expressed on myeloid cells 2 OS=Canis lupus familiaris OX=9615 GN=TREM2 PE=4 SV=1	0	9.249	3	1	3	1	523	56	5.76	11.2	1	0	1.037			1.146							1.098			1.066							0.935			1.004							0.916
FALSE	High	Master Protein	F1PKL6	Ig-like domain-containing protein OS=Canis lupus familiaris OX=9615 PE=4 SV=3	0	9.031	8	1	12	1	149	16	5.11	43.05	1	0	0.982	0.813	0.959	0.641	0.972	1.858	0.891	0.86	0.925	1.182	0.993	0.865	0.925	0.729	0.915	0.918	0.833	0.666	1.023	0.973	0.991	2.63	1.616	0.883	1.075	0.934	2.407	0.842	1.017	1.064	0.947	1.604	1.777
FALSE	High	Master Protein Candidate	L7N0K1	IGv domain-containing protein OS=Canis lupus familiaris OX=9615 PE=4 SV=2	0	9.031	7	1	12	1	163	17.1	7.3	43.05	1	0	0.982	0.813	0.959	0.641	0.972	1.858	0.891	0.86	0.925	1.182	0.993	0.865	0.925	0.729	0.915	0.918	0.833	0.666	1.023	0.973	0.991	2.63	1.616	0.883	1.075	0.934	2.407	0.842	1.017	1.064	0.947	1.604	1.777
FALSE	High	None	A0A5F4D8U5	Uncharacterized protein OS=Canis lupus familiaris OX=9615 GN=ACTBL2 PE=3 SV=1	0	8.999	4	1	1	1	376	41.9	5.48	3.75	1	0	1.418			0.721							1.083			1.615							0.794			0.595							1.32
FALSE	High	None	Q9TV65	Angiotensin 1-10 (Fragment) OS=Canis lupus familiaris OX=9615 PE=2 SV=1	0	8.504	10	1	6	1	181	20.2	8.85	30.26	1	0	0.934	1.052				1.018		0.961			0.871	0.75				0.841		0.893			0.599	0.371				0.732		0.959			0.741	0.98
FALSE	High	Master Protein	J9NWG4	C-type lectin domain-containing protein OS=Canis lupus familiaris OX=9615 GN=MBL2 PE=4 SV=2	0	8.42	4	1	3	1	282	30.1	7.94	11.7	1	0								0.969		1.221								0.991		1.075								1.02		1.181
FALSE	High	None	F6PNA4	GLOBIN domain-containing protein OS=Canis lupus familiaris OX=9615 GN=LOC609402 PE=3 SV=1	0	7.966	7	1	32	1	147	16.1	8.05	98.15	1	0	0.967	0.558	0.766	0.613	0.418	0.806	1.194	1.764	1.312	0.947	0.884	0.895	0.98	1.839	1.214	0.71	1.05	1.8	0.909	0.904	1.098	0.365	1.439	0.819	1.207	0.566	1.087	1.217	1.421	0.954	0.751	0.825	0.75
FALSE	High	None	A0A5F4D7C9	GLOBIN domain-containing protein OS=Canis lupus familiaris OX=9615 GN=LOC609402 PE=3 SV=1	0	7.966	7	1	32	1	147	16.1	8.44	98.15	1	0	0.967	0.558	0.766	0.613	0.418	0.806	1.194	1.764	1.312	0.947	0.884	0.895	0.98	1.839	1.214	0.71	1.05	1.8	0.909	0.904	1.098	0.365	1.439	0.819	1.207	0.566	1.087	1.217	1.421	0.954	0.751	0.825	0.75
FALSE	High	Master Protein Candidate	A0A5F4D2S0	Cytokeratin-1 OS=Canis lupus familiaris OX=9615 GN=KRT3 PE=3 SV=1	0	7.535	2	2	3	1	1083	112.2	5.53	6.58	2	0										1.581										1.279										1.662
FALSE	High	Master Protein Candidate	F1PVL5	Keratin 3 OS=Canis lupus familiaris OX=9615 GN=KRT3 PE=3 SV=3	0	7.535	2	2	3	1	987	105.6	5.49	6.58	2	0										1.581										1.279										1.662
FALSE	High	Master Protein Candidate	E2QUU4	Keratin 3 OS=Canis lupus familiaris OX=9615 GN=KRT3 PE=3 SV=3	0	7.535	2	2	3	1	990	105.7	5.44	6.58	2	0										1.581										1.279										1.662
FALSE	High	Master Protein Candidate	F1Q3U2	Keratin 3 OS=Canis lupus familiaris OX=9615 GN=KRT3 PE=3 SV=3	0	7.535	2	2	3	1	901	96.5	5.19	6.58	2	0										1.581										1.279										1.662
FALSE	High	Master Protein Candidate	F1PTX4	Keratin 3 OS=Canis lupus familiaris OX=9615 GN=KRT3 PE=3 SV=3	0	7.535	2	2	3	1	1088	112.9	5.49	6.58	2	0										1.581										1.279										1.662
FALSE	High	Master Protein	L7N094	Keratin 3 OS=Canis lupus familiaris OX=9615 GN=KRT3 PE=3 SV=2	0	7.535	2	2	3	1	1048	109.7	5.44	6.58	2	0										1.581										1.279										1.662
FALSE	High	None	Q95LG9	Masticatory epithelia keratin 2p OS=Canis lupus familiaris OX=9615 GN=krt2p PE=3 SV=1	0	7.422	3	2	2	1	653	66.8	8.27	5.87	2	0										1.427										2.44										2.184
FALSE	High	Master Protein Candidate	A0A5F4BZ65	Mannan binding lectin serine peptidase 1 OS=Canis lupus familiaris OX=9615 GN=MASP1 PE=4 SV=1	0	7.415	2	1	1	1	728	81.7	4.93	4.89	1	0										0.955										0.929										0.997
FALSE	High	Master Protein Candidate	A0A5F4BQ38	Mannan binding lectin serine peptidase 1 OS=Canis lupus familiaris OX=9615 GN=MASP1 PE=4 SV=1	0	7.415	2	1	1	1	730	81.9	4.93	4.89	1	0										0.955										0.929										0.997
FALSE	High	Master Protein Candidate	F1PQ99	Mannan binding lectin serine peptidase 1 OS=Canis lupus familiaris OX=9615 GN=MASP1 PE=4 SV=2	0	7.415	2	1	1	1	699	79.8	5.25	4.89	1	0										0.955										0.929										0.997
FALSE	High	Master Protein Candidate	A0A5F4BPQ0	Mannan binding lectin serine peptidase 1 OS=Canis lupus familiaris OX=9615 GN=MASP1 PE=4 SV=1	0	7.415	4	1	1	1	380	43.6	4.56	4.89	1	0										0.955										0.929										0.997
FALSE	High	Master Protein Candidate	A0A5F4CXN0	Mannan binding lectin serine peptidase 1 OS=Canis lupus familiaris OX=9615 GN=MASP1 PE=4 SV=1	0	7.415	2	1	1	1	697	77.8	5.15	4.89	1	0										0.955										0.929										0.997
FALSE	High	Master Protein	F1PQ85	Mannan binding lectin serine peptidase 1 OS=Canis lupus familiaris OX=9615 GN=MASP1 PE=4 SV=3	0	7.415	2	1	1	1	765	85.8	4.93	4.89	1	0										0.955										0.929										0.997
FALSE	High	None	D2K841	C-X-C motif chemokine OS=Canis lupus familiaris OX=9615 PE=2 SV=1	0	7.154	14	1	10	1	118	12.9	9.19	47.78	1	0		1.456	1.276		1.296	1.231			1.14	1.097		1.087	0.802		0.938	0.871			0.88	0.797		1.446	1.502		0.996	1.122			1.344	1.062		1.473	0.982
FALSE	High	None	J9NWY1	Quinoid dihydropteridine reductase OS=Canis lupus familiaris OX=9615 GN=QDPR PE=3 SV=2	0	6.927	5	1	1	1	296	33	6.16	3.55	1	0	1.418			0.721							1.083			1.615							0.794			0.595							1.32
FALSE	High	None	Q38QA2	Actin (Fragment) OS=Canis lupus familiaris OX=9615 PE=2 SV=1	0	6.927	15	1	1	1	110	12.2	5.01	3.55	1	0	1.418			0.721							1.083			1.615							0.794			0.595							1.32
FALSE	High	None	A0A6M6DQT3	Smooth muscle aortic actin alpha 2 (Fragment) OS=Canis lupus familiaris OX=9615 PE=2 SV=1	0	6.927	7	1	1	1	224	25.4	4.97	3.55	1	0	1.418			0.721							1.083			1.615							0.794			0.595							1.32
FALSE	High	None	Q9GKL5	Cardiac actin (Fragment) OS=Canis lupus familiaris OX=9615 GN=ACTC PE=4 SV=1	0	6.927	24	1	1	1	67	7.5	4.94	3.55	1	0	1.418			0.721							1.083			1.615							0.794			0.595							1.32
FALSE	High	None	A0A6M6DPE9	Smooth muscle enteric actin gamma 2 (Fragment) OS=Canis lupus familiaris OX=9615 PE=2 SV=1	0	6.927	7	1	1	1	223	24.7	5.27	3.55	1	0	1.418			0.721							1.083			1.615							0.794			0.595							1.32
FALSE	High	Master Protein	F6Y713	Alpha-1-acid glycoprotein OS=Canis lupus familiaris OX=9615 GN=LOC100685620 PE=3 SV=1	0	6.691	4	1	14	1	205	23.3	5.59	43.8	1	0	0.853	1.063	0.776	0.873	0.427	1.274	0.306	0.503	1.547	0.65	0.903	1.535	1.701	1.075	0.466	2.025	0.904	0.379	2.056	1.062	0.759	0.262	0.692	0.63	0.73	0.577	0.447	0.915	0.406	0.972	0.514	0.874	4.055
FALSE	High	Master Protein Candidate	J9P4F3	Metavinculin OS=Canis lupus familiaris OX=9615 GN=VCL PE=3 SV=2	0	6.542	2	1	3	1	1079	117.3	6.32	6.74	1	0	1.155										0.993										1.569										1.273
FALSE	High	Master Protein	F1PKR3	Metavinculin OS=Canis lupus familiaris OX=9615 GN=VCL PE=3 SV=3	0	6.542	2	1	3	1	1147	124.4	5.86	6.74	1	0	1.155										0.993										1.569										1.273
FALSE	High	Master Protein	A0A5F4BUM4	Ig-like domain-containing protein OS=Canis lupus familiaris OX=9615 PE=4 SV=1	0	6.232	15	1	1	1	136	15	7.44	6.59	1	0									1.066										1.221										0.971
FALSE	High	Master Protein	F1PEM7	Insulin-like growth factor-binding protein 2 OS=Canis lupus familiaris OX=9615 GN=IGFBP2 PE=4 SV=2	0	6.134	7	1	2	1	186	20.7	7.58	5.87	1	0	1.158			1.763							0.817			0.993							1.187			0.941							1.066
FALSE	High	Master Protein Candidate	A0A5F4CFT1	Insulin-like growth factor-binding protein 2 OS=Canis lupus familiaris OX=9615 GN=IGFBP2 PE=4 SV=1	0	6.134	7	1	2	1	185	20.5	7.3	5.87	1	0	1.158			1.763							0.817			0.993							1.187			0.941							1.066
FALSE	High	None	A0A5F4C7A1	Uncharacterized protein OS=Canis lupus familiaris OX=9615 GN=ECM1 PE=4 SV=1	0	6.052	4	1	1	1	417	46.2	6.29	4.96	1	0										1.072										1.032										1.007
FALSE	High	Master Protein Candidate	P06871	Cationic trypsin OS=Canis lupus familiaris OX=9615 PE=2 SV=1	0	5.958	4	1	43	1	246	26.2	8.07	126.81	1	0	1.008	1.014	1.164	1.195	1.01	1.041	0.937	1.309	0.983	1.014	1.093	0.925	1.033	0.975	1.089	0.912	1.047	1.044	1.028	1.125	2.272	0.818	1.063	0.843	1.081	1.146	1.076	0.897	1.039	1.164	1.108	0.804	0.778
FALSE	High	Master Protein	F1PCE8	Peptidase S1 domain-containing protein OS=Canis lupus familiaris OX=9615 GN=LOC475521 PE=4 SV=1	0	5.958	4	1	43	1	246	26.3	8.07	126.81	1	0	1.008	1.014	1.164	1.195	1.01	1.041	0.937	1.309	0.983	1.014	1.093	0.925	1.033	0.975	1.089	0.912	1.047	1.044	1.028	1.125	2.272	0.818	1.063	0.843	1.081	1.146	1.076	0.897	1.039	1.164	1.108	0.804	0.778
FALSE	High	Master Protein Candidate	A0A5F4CA51	CD44 antigen OS=Canis lupus familiaris OX=9615 GN=CD44 PE=4 SV=1	0	5.738	1	1	6	1	859	92.6	6.02	25.6	1	0	0.982			1.455		1.149	0.787	0.895			0.994			1.097		1.069	0.997	0.725			0.836			1.025		0.897	0.759	0.883			0.836
FALSE	High	Master Protein Candidate	A0A5F4CQR0	CD44 antigen OS=Canis lupus familiaris OX=9615 GN=CD44 PE=4 SV=1	0	5.738	2	1	6	1	751	80.7	6.38	25.6	1	0	0.982			1.455		1.149	0.787	0.895			0.994			1.097		1.069	0.997	0.725			0.836			1.025		0.897	0.759	0.883			0.836
FALSE	High	Master Protein Candidate	J9P423	CD44 antigen OS=Canis lupus familiaris OX=9615 GN=CD44 PE=4 SV=2	0	5.738	2	1	6	1	754	82.6	5.49	25.6	1	0	0.982			1.455		1.149	0.787	0.895			0.994			1.097		1.069	0.997	0.725			0.836			1.025		0.897	0.759	0.883			0.836
FALSE	High	Master Protein Candidate	A0A5F4C571	CD44 antigen OS=Canis lupus familiaris OX=9615 GN=CD44 PE=4 SV=1	0	5.738	2	1	6	1	797	85.8	6.25	25.6	1	0	0.982			1.455		1.149	0.787	0.895			0.994			1.097		1.069	0.997	0.725			0.836			1.025		0.897	0.759	0.883			0.836
FALSE	High	Master Protein Candidate	A0A5F4C6C9	CD44 antigen OS=Canis lupus familiaris OX=9615 GN=CD44 PE=4 SV=1	0	5.738	2	1	6	1	754	81.2	6.38	25.6	1	0	0.982			1.455		1.149	0.787	0.895			0.994			1.097		1.069	0.997	0.725			0.836			1.025		0.897	0.759	0.883			0.836
FALSE	High	Master Protein Candidate	A0A5F4DJU1	CD44 antigen OS=Canis lupus familiaris OX=9615 GN=CD44 PE=4 SV=1	0	5.738	2	1	6	1	793	85.3	5.92	25.6	1	0	0.982			1.455		1.149	0.787	0.895			0.994			1.097		1.069	0.997	0.725			0.836			1.025		0.897	0.759	0.883			0.836
FALSE	High	Master Protein Candidate	Q28284	CD44 antigen (Fragment) OS=Canis lupus familiaris OX=9615 GN=CD44 PE=2 SV=1	0	5.738	3	1	6	1	351	38	6.34	25.6	1	0	0.982			1.455		1.149	0.787	0.895			0.994			1.097		1.069	0.997	0.725			0.836			1.025		0.897	0.759	0.883			0.836
FALSE	High	Master Protein Candidate	A0A5F4CL82	CD44 antigen OS=Canis lupus familiaris OX=9615 GN=CD44 PE=4 SV=1	0	5.738	1	1	6	1	816	87.9	6.14	25.6	1	0	0.982			1.455		1.149	0.787	0.895			0.994			1.097		1.069	0.997	0.725			0.836			1.025		0.897	0.759	0.883			0.836
FALSE	High	Master Protein	F1PTZ5	CD44 antigen OS=Canis lupus familiaris OX=9615 GN=CD44 PE=4 SV=3	0	5.738	2	1	6	1	783	85.7	5.45	25.6	1	0	0.982			1.455		1.149	0.787	0.895			0.994			1.097		1.069	0.997	0.725			0.836			1.025		0.897	0.759	0.883			0.836
FALSE	High	Master Protein Candidate	A0A5F4CWF3	CD44 antigen OS=Canis lupus familiaris OX=9615 GN=CD44 PE=4 SV=1	0	5.738	1	1	6	1	836	90.2	6.13	25.6	1	0	0.982			1.455		1.149	0.787	0.895			0.994			1.097		1.069	0.997	0.725			0.836			1.025		0.897	0.759	0.883			0.836
FALSE	High	Master Protein Candidate	F1PTZ7	CD44 antigen OS=Canis lupus familiaris OX=9615 GN=CD44 PE=4 SV=3	0	5.738	2	1	6	1	740	80.7	5.26	25.6	1	0	0.982			1.455		1.149	0.787	0.895			0.994			1.097		1.069	0.997	0.725			0.836			1.025		0.897	0.759	0.883			0.836
FALSE	High	Master Protein	F1P8G0	Fibrinogen gamma chain OS=Canis lupus familiaris OX=9615 GN=FGG PE=4 SV=2	0	5.676	3	1	1	1	437	49.3	6.13	4.67	1	0										0.778										0.976										0.884
FALSE	High	Master Protein Candidate	J9P7Q8	Carboxylic ester hydrolase OS=Canis lupus familiaris OX=9615 GN=CEL PE=3 SV=2	0	5.596	5	1	1	1	492	53.2	5.95	3.16	1	0
FALSE	High	Master Protein	A0A5F4DFW0	Carboxyl ester lipase OS=Canis lupus familiaris OX=9615 GN=CEL PE=4 SV=1	0	5.596	3	1	1	1	718	81.6	9.13	3.16	1	0
FALSE	High	Master Protein Candidate	F1PHD0	Carboxyl ester lipase OS=Canis lupus familiaris OX=9615 GN=CEL PE=3 SV=2	0	5.596	3	1	1	1	709	75.9	5.68	3.16	1	0
FALSE	High	Master Protein Candidate	A0A5F4CPT0	Carboxylic ester hydrolase OS=Canis lupus familiaris OX=9615 GN=CEL PE=3 SV=1	0	5.596	5	1	1	1	493	53.7	6.34	3.16	1	0
FALSE	High	Master Protein Candidate	A0A5F4CJH2	Carboxyl ester lipase OS=Canis lupus familiaris OX=9615 GN=CEL PE=3 SV=1	0	5.596	3	1	1	1	739	78.7	5.86	3.16	1	0
FALSE	High	None	A0A5F4CDF8	Serpin family A member 11 OS=Canis lupus familiaris OX=9615 GN=SERPINA11 PE=3 SV=1	0.011	5.407	2	1	10	1	415	46.3	6.37	31.33	1	0	0.893	0.88	1.027	0.645	0.863	1.075	1.334	1.07	1.172	1.042	0.824	1.02	0.852	0.971	0.99	0.835	0.925	1.02	1.043	1.208	0.822	0.52	0.937	1.097	0.968	1.274	1.219	1.102	0.892	0.745	1.223	1.053	0.671
FALSE	High	None	A0A5F4CSP7	Ig-like domain-containing protein OS=Canis lupus familiaris OX=9615 PE=4 SV=1	0.011	5.255	9	1	3	1	171	18	5.03	6.18	1	0			1.118							0.949			1.033							1.269			0.833							0.758			2.418
FALSE	High	Master Protein	H9GWG4	Uncharacterized protein OS=Canis lupus familiaris OX=9615 GN=ITIH3 PE=3 SV=3	0.011	5.232	1	1	3	1	863	96.5	6.29	8.95	1	0
FALSE	High	None	F1PFI4	Sucrase-isomaltase OS=Canis lupus familiaris OX=9615 GN=SI PE=3 SV=3	0.011	5.092	1	1	3	1	1736	199.8	5.78	2.16	1	0							0.981		2.112								0.996		1.163								1.213		1.337
FALSE	High	Master Protein	F1PF90	Ig-like domain-containing protein OS=Canis lupus familiaris OX=9615 PE=4 SV=3	0.011	5.039	5	1	10	1	239	26	8.21	23.64	1	0				0.729		0.846		0.661	0.989					1.351		0.998		0.987	1.27					0.729		1.472		0.745	0.905
FALSE	High	Master Protein Candidate	A0A5F4CYY5	Ig-like domain-containing protein OS=Canis lupus familiaris OX=9615 PE=4 SV=1	0.011	5.039	5	1	10	1	239	26	8.21	23.64	1	0				0.729		0.846		0.661	0.989					1.351		0.998		0.987	1.27					0.729		1.472		0.745	0.905
FALSE	High	Master Protein Candidate	A0A5F4CVJ2	Ig-like domain-containing protein OS=Canis lupus familiaris OX=9615 PE=4 SV=1	0.011	5.039	5	1	10	1	239	26	8.21	23.64	1	0				0.729		0.846		0.661	0.989					1.351		0.998		0.987	1.27					0.729		1.472		0.745	0.905
FALSE	High	Master Protein	Q28278	Vitamin K-dependent protein C OS=Canis lupus familiaris OX=9615 GN=PROC PE=2 SV=2	0.011	5.022	4	1	2	1	456	50.8	6.13	8.57	1	0								1.054										0.95										1.121
FALSE	High	Master Protein Candidate	A0A5F4CZ73	Vitamin K-dependent protein C OS=Canis lupus familiaris OX=9615 GN=PROC PE=4 SV=1	0.011	5.022	4	1	2	1	453	50.3	6.13	8.57	1	0								1.054										0.95										1.121
FALSE	High	Master Protein Candidate	J9NVK0	Vitamin K-dependent protein C OS=Canis lupus familiaris OX=9615 GN=PROC PE=4 SV=2	0.011	5.022	4	1	2	1	411	45.9	6.42	8.57	1	0								1.054										0.95										1.121
FALSE	High	Master Protein Candidate	A0A5F4DCZ4	Vitamin K-dependent protein C OS=Canis lupus familiaris OX=9615 GN=PROC PE=4 SV=1	0.011	5.022	3	1	2	1	490	54.4	6.15	8.57	1	0								1.054										0.95										1.121
FALSE	High	Master Protein	A0A5F4D168	Serum amyloid A protein OS=Canis lupus familiaris OX=9615 GN=LOC102155886 PE=3 SV=1	0.011	4.96	8	1	9	1	129	14.4	8.13	27.62	1	0	0.203	0.267	0.69	0.182		0.51				0.173	0.206	0.211	1.259	0.179		2.449				0.166	0.197	0.163	0.652	0.212		0.489				0.191	0.203	0.182	8.459
FALSE	High	Master Protein Candidate	A0A5F4BZM4	Serum amyloid A protein OS=Canis lupus familiaris OX=9615 GN=LOC102155886 PE=3 SV=1	0.011	4.96	8	1	9	1	121	13.4	8.15	27.62	1	0	0.203	0.267	0.69	0.182		0.51				0.173	0.206	0.211	1.259	0.179		2.449				0.166	0.197	0.163	0.652	0.212		0.489				0.191	0.203	0.182	8.459
FALSE	High	Master Protein Candidate	A0A096P6K5	Serum amyloid A protein OS=Canis lupus familiaris OX=9615 GN=SAA1 PE=3 SV=1	0.011	4.96	8	1	9	1	129	14.3	8.13	27.62	1	0	0.203	0.267	0.69	0.182		0.51				0.173	0.206	0.211	1.259	0.179		2.449				0.166	0.197	0.163	0.652	0.212		0.489				0.191	0.203	0.182	8.459
FALSE	High	Master Protein Candidate	J9NVE9	Serum amyloid A protein OS=Canis lupus familiaris OX=9615 GN=LOC102155886 PE=3 SV=1	0.011	4.96	8	1	9	1	130	14.5	9.23	27.62	1	0	0.203	0.267	0.69	0.182		0.51				0.173	0.206	0.211	1.259	0.179		2.449				0.166	0.197	0.163	0.652	0.212		0.489				0.191	0.203	0.182	8.459
FALSE	High	Master Protein Candidate	P19708	Serum amyloid A protein OS=Canis lupus familiaris OX=9615 GN=SAA1 PE=1 SV=2	0.011	4.96	8	1	9	1	129	14.3	7.43	27.62	1	0	0.203	0.267	0.69	0.182		0.51				0.173	0.206	0.211	1.259	0.179		2.449				0.166	0.197	0.163	0.652	0.212		0.489				0.191	0.203	0.182	8.459
FALSE	High	Master Protein Candidate	E2RBD4	Serum amyloid A protein OS=Canis lupus familiaris OX=9615 GN=LOC111089962 PE=3 SV=2	0.01	4.96	5	1	9	1	194	21.5	9.58	27.62	1	0	0.203	0.267	0.69	0.182		0.51				0.173	0.206	0.211	1.259	0.179		2.449				0.166	0.197	0.163	0.652	0.212		0.489				0.191	0.203	0.182	8.459
FALSE	High	Master Protein Candidate	A0A5F4DCY1	Ig-like domain-containing protein OS=Canis lupus familiaris OX=9615 PE=4 SV=1	0.01	4.913	10	1	6	1	163	17.3	8.18	17.9	1	0		0.87	0.914	1.32		1.03		0.817	0.827			2.645	0.962	0.716		1.034		0.773	0.837			0.842	1.158	0.953		0.904		0.83	0.765			0.744	0.959
FALSE	High	Master Protein Candidate	A0A5F4CPY1	Ig-like domain-containing protein OS=Canis lupus familiaris OX=9615 PE=4 SV=1	0.01	4.913	13	1	6	1	128	13.4	4.94	17.9	1	0		0.87	0.914	1.32		1.03		0.817	0.827			2.645	0.962	0.716		1.034		0.773	0.837			0.842	1.158	0.953		0.904		0.83	0.765			0.744	0.959
FALSE	High	Master Protein	A0A5F4C9H9	Ig-like domain-containing protein OS=Canis lupus familiaris OX=9615 PE=4 SV=1	0.01	4.913	10	1	6	1	160	17.3	7.99	17.9	1	0		0.87	0.914	1.32		1.03		0.817	0.827			2.645	0.962	0.716		1.034		0.773	0.837			0.842	1.158	0.953		0.904		0.83	0.765			0.744	0.959
FALSE	High	Master Protein Candidate	A0A5F4D8N7	Ig-like domain-containing protein OS=Canis lupus familiaris OX=9615 PE=4 SV=1	0.01	4.913	11	1	6	1	149	15.7	7.05	17.9	1	0		0.87	0.914	1.32		1.03		0.817	0.827			2.645	0.962	0.716		1.034		0.773	0.837			0.842	1.158	0.953		0.904		0.83	0.765			0.744	0.959
FALSE	High	Master Protein	F1PH61	Ig-like domain-containing protein OS=Canis lupus familiaris OX=9615 PE=4 SV=3	0.01	4.907	22	1	2	1	100	11	4.78	8.57	1	0				1.175		0.988								0.621		1.196								0.815		0.954
FALSE	High	Master Protein Candidate	E2RKQ6	Galectin-3-binding protein OS=Canis lupus familiaris OX=9615 GN=CANT1 PE=4 SV=1	0.01	4.716	4	1	3	1	559	62.2	5.31	10.77	1	0		1.017							1.318			1.02							0.856			1.336							1.048			1.162
FALSE	High	Master Protein	A0A5F4CWL0	Galectin-3-binding protein OS=Canis lupus familiaris OX=9615 GN=CANT1 PE=4 SV=1	0.01	4.716	3	1	3	1	866	96.1	6.05	10.77	1	0		1.017							1.318			1.02							0.856			1.336							1.048			1.162
FALSE	High	Master Protein Candidate	A0A5F4CPH1	Galectin-3-binding protein OS=Canis lupus familiaris OX=9615 GN=CANT1 PE=4 SV=1	0.01	4.716	3	1	3	1	666	73.4	6.64	10.77	1	0		1.017							1.318			1.02							0.856			1.336							1.048			1.162
FALSE	High	None	A0A5F4CRU2	Ig-like domain-containing protein OS=Canis lupus familiaris OX=9615 PE=4 SV=1	0.01	4.701	9	1	8	1	127	13.7	7.72	20.5	1	0		0.903	0.935									1.007	1.031									0.922	0.885									1.081	1.036
FALSE	High	Master Protein	L7N0J0	Ig-like domain-containing protein OS=Canis lupus familiaris OX=9615 PE=4 SV=2	0.01	4.598	16	1	1	1	99	10.3	6.48	3.36	1	0								0.849										0.802										1.217
FALSE	High	None	F1PVC1	Actin alpha 1, skeletal muscle OS=Canis lupus familiaris OX=9615 GN=ACTA1 PE=3 SV=3	0.01	4.415	3	1	2	1	377	42	5.85	2.48	1	0	1.436									0.872	1.434									1.015	0.916									0.935	1.155
FALSE	High	Master Protein	F1PKN5	Ig-like domain-containing protein OS=Canis lupus familiaris OX=9615 PE=4 SV=3	0.01	4.307	11	1	2	1	146	15.8	5.35	5.97	1	0										0.714										1.196										1.121
FALSE	High	Master Protein Candidate	A0A5F4BV52	Ig-like domain-containing protein OS=Canis lupus familiaris OX=9615 PE=4 SV=1	0.01	4.307	11	1	2	1	146	15.8	5.35	5.97	1	0										0.714										1.196										1.121
FALSE	High	Master Protein Candidate	A0A5F4C9X2	Ig-like domain-containing protein OS=Canis lupus familiaris OX=9615 PE=4 SV=1	0.01	4.307	11	1	2	1	146	15.8	5.35	5.97	1	0										0.714										1.196										1.121
FALSE	High	Master Protein Candidate	A0A5F4DA60	Ig-like domain-containing protein OS=Canis lupus familiaris OX=9615 PE=4 SV=1	0.01	4.307	11	1	2	1	146	15.8	5.38	5.97	1	0										0.714										1.196										1.121
FALSE	High	None	E2R6D2	Complement C8 gamma chain OS=Canis lupus familiaris OX=9615 GN=C8G PE=3 SV=2	0.01	4.186	4	1	4	1	214	23.9	8.97	11.66	1	0	1.109			1.091	0.835				1.088		1.03			0.802	1.083				0.873		0.875			1.084	0.929				1.018		0.86
FALSE	High	None	A0A5F4CMG1	Complement C8 gamma chain OS=Canis lupus familiaris OX=9615 GN=C8G PE=3 SV=1	0.01	4.186	3	1	4	1	278	30.7	9.94	11.66	1	0	1.109			1.091	0.835				1.088		1.03			0.802	1.083				0.873		0.875			1.084	0.929				1.018		0.86
FALSE	High	Master Protein Candidate	A0A5F4CHU8	Ig-like domain-containing protein OS=Canis lupus familiaris OX=9615 PE=4 SV=1	0.01	4.16	9	1	5	1	239	26.5	8.91	16.93	1	0			1.371				0.99	0.95					0.912				0.877	0.852					0.803				1.183	0.931					1.504
FALSE	High	Master Protein Candidate	A0A5F4BQD0	Ig-like domain-containing protein OS=Canis lupus familiaris OX=9615 PE=4 SV=1	0.01	4.16	9	1	5	1	239	26.5	8.91	16.93	1	0			1.371				0.99	0.95					0.912				0.877	0.852					0.803				1.183	0.931					1.504
FALSE	High	Master Protein	A0A5F4BUJ7	Ig-like domain-containing protein OS=Canis lupus familiaris OX=9615 PE=4 SV=1	0.01	4.16	9	1	5	1	239	26.4	8.91	16.93	1	0			1.371				0.99	0.95					0.912				0.877	0.852					0.803				1.183	0.931					1.504
FALSE	High	Master Protein Candidate	A0A5F4CGL5	Ig-like domain-containing protein OS=Canis lupus familiaris OX=9615 PE=4 SV=1	0.01	4.085	11	1	7	1	147	15.4	6.76	24.32	1	0		1.093			0.819			1.001	1.188			0.756			1.253			0.84	0.853			0.6			1.374			0.78	0.86			1.001
FALSE	High	Master Protein	A0A5F4CI17	Ig-like domain-containing protein OS=Canis lupus familiaris OX=9615 PE=4 SV=1	0.01	4.085	9	1	7	1	169	17.8	8.19	24.32	1	0		1.093			0.819			1.001	1.188			0.756			1.253			0.84	0.853			0.6			1.374			0.78	0.86			1.001
FALSE	High	None	E2REE8	Amine oxidase OS=Canis lupus familiaris OX=9615 GN=AOC2 PE=3 SV=1	0.01	4.077	1	1	8	1	756	83.3	6.86	31.43	1	0	1.046				1.422	1.103	0.642	1.103		0.8	1.022				1.417	1.25	1.13	0.85		0.617	0.761				1.081	1.321	1.088	1.015		0.936	1.112
FALSE	High	None	Q4GX49	Zinc alpha-2-glycoprotein 1 (Fragment) OS=Canis lupus familiaris OX=9615 GN=azgp1 PE=2 SV=1	0.01	3.983	6	1	1	1	173	20.2	4.88	3.67	1	0										1.189										0.867										1.148
FALSE	High	None	A0A5F4DDW0	Coagulation factor XI OS=Canis lupus familiaris OX=9615 GN=F11 PE=4 SV=1	0.01	3.804	1	1	6	1	655	73.3	8.27	19.63	1	0		0.897		0.926	1.004	1.081	1.047	1.008				0.986		1.001	1.164	0.922	1.013	1.136				1.853		0.968	1.041	1.077	1.005	1.006				0.947
FALSE	High	None	B5LX43	Factor XI OS=Canis lupus familiaris OX=9615 PE=2 SV=1	0.01	3.804	1	1	6	1	624	69.7	8.15	19.63	1	0		0.897		0.926	1.004	1.081	1.047	1.008				0.986		1.001	1.164	0.922	1.013	1.136				1.853		0.968	1.041	1.077	1.005	1.006				0.947
FALSE	High	None	F1PPK8	Coagulation factor XI OS=Canis lupus familiaris OX=9615 GN=F11 PE=4 SV=2	0.01	3.804	1	1	6	1	636	71.2	8.28	19.63	1	0		0.897		0.926	1.004	1.081	1.047	1.008				0.986		1.001	1.164	0.922	1.013	1.136				1.853		0.968	1.041	1.077	1.005	1.006				0.947
FALSE	High	None	U6C2S1	Prekallikrein OS=Canis lupus familiaris OX=9615 GN=PK PE=2 SV=1	0.01	3.804	4	1	6	1	214	24	8.29	19.63	1	0		0.897		0.926	1.004	1.081	1.047	1.008				0.986		1.001	1.164	0.922	1.013	1.136				1.853		0.968	1.041	1.077	1.005	1.006				0.947
FALSE	High	None	O77669	Coagulation factor X (Fragment) OS=Canis lupus familiaris OX=9615 PE=4 SV=1	0.01	3.788	6	1	8	1	159	17.8	6.99	20.41	1	0		1.062	0.968	1.011	1.001	0.96	1	1.031	0.987			0.877	0.968	1.158	0.984	1.106	0.867	1.171	0.934			0.87	1.068	1.199	1.053	1.158	0.878	1.008	0.963			0.948	0.93
FALSE	High	Master Protein	O18740	Keratin, type I cytoskeletal 9 OS=Canis lupus familiaris OX=9615 GN=KRT9 PE=3 SV=1	0.01	3.779	1	1	6	1	786	76.3	5.95	18.3	1	0	1.304				2.08	0.725	1.075		0.95		0.978				0.57	1.029	1.105		0.797		1.002				0.659	0.771	0.853		1.235		0.873
FALSE	High	None	A0A5F4DBQ3	Glial fibrillary acidic protein OS=Canis lupus familiaris OX=9615 GN=GFAP PE=3 SV=1	0.01	3.768	2	1	2	1	480	54.2	6.32	4.05	1	0										1.581										1.279										1.662
FALSE	High	None	A0A0S1U081	Glial fibrillary acidic protein OS=Canis lupus familiaris OX=9615 GN=GFAP PE=2 SV=1	0.01	3.768	6	1	2	1	188	21.9	5.29	4.05	1	0										1.581										1.279										1.662
FALSE	High	None	E2R2C8	Keratin 80 OS=Canis lupus familiaris OX=9615 GN=KRT80 PE=4 SV=2	0.01	3.768	2	1	2	1	549	61.1	7.66	4.05	1	0										1.581										1.279										1.662
FALSE	High	None	A0A5F4D8T4	Keratin 80 OS=Canis lupus familiaris OX=9615 GN=KRT80 PE=4 SV=1	0.01	3.768	2	1	2	1	520	57.8	6.57	4.05	1	0										1.581										1.279										1.662
FALSE	High	None	A0A5F4CZL0	Glial fibrillary acidic protein OS=Canis lupus familiaris OX=9615 GN=GFAP PE=3 SV=1	0.01	3.768	2	1	2	1	489	56.3	6.74	4.05	1	0										1.581										1.279										1.662
FALSE	High	None	E2R489	Keratin 84 OS=Canis lupus familiaris OX=9615 GN=KRT84 PE=3 SV=2	0.01	3.768	2	1	2	1	564	61	8.22	4.05	1	0										1.581										1.279										1.662
FALSE	High	None	A0A0S1U0N3	Glial fibrillary acidic protein OS=Canis lupus familiaris OX=9615 GN=GFAP PE=2 SV=1	0.01	3.768	2	1	2	1	480	54.3	6.27	4.05	1	0										1.581										1.279										1.662
FALSE	High	None	A0A5F4D6N0	IF rod domain-containing protein OS=Canis lupus familiaris OX=9615 PE=3 SV=1	0.01	3.768	3	1	2	1	439	48.9	6.55	4.05	1	0										1.581										1.279										1.662
FALSE	High	None	A0A0S1U0J7	Glial fibrillary acidic protein OS=Canis lupus familiaris OX=9615 GN=GFAP PE=2 SV=1	0.01	3.768	3	1	2	1	432	49.5	5.82	4.05	1	0										1.581										1.279										1.662
FALSE	High	None	A0A0S1U281	Glial fibrillary acidic protein OS=Canis lupus familiaris OX=9615 GN=GFAP PE=2 SV=1	0.01	3.768	3	1	2	1	433	50	5.44	4.05	1	0										1.581										1.279										1.662
FALSE	High	None	A0A5F4CH08	Glial fibrillary acidic protein OS=Canis lupus familiaris OX=9615 GN=GFAP PE=3 SV=1	0.01	3.768	2	1	2	1	473	54.2	5.94	4.05	1	0										1.581										1.279										1.662
FALSE	High	None	E2RS09	Glial fibrillary acidic protein OS=Canis lupus familiaris OX=9615 GN=GFAP PE=3 SV=1	0.01	3.768	3	1	2	1	433	50	5.45	4.05	1	0										1.581										1.279										1.662
FALSE	High	Master Protein Candidate	E2R8Q7	Keratin 14 OS=Canis lupus familiaris OX=9615 GN=KRT14 PE=3 SV=3	0.01	3.509	3	2	3	1	522	56.1	5.77	5.77	2	0
FALSE	High	Master Protein	F1Q0Q9	Keratin 14 OS=Canis lupus familiaris OX=9615 GN=KRT14 PE=3 SV=2	0.01	3.509	3	2	3	1	433	48.1	5.06	5.77	2	0
FALSE	High	Master Protein Candidate	A0A5F4DKN6	Keratin 14 OS=Canis lupus familiaris OX=9615 GN=KRT14 PE=3 SV=1	0.01	3.509	3	2	3	1	513	55.1	5.74	5.77	2	0
FALSE	High	Master Protein Candidate	A0A5F4CMS7	Keratin 14 OS=Canis lupus familiaris OX=9615 GN=KRT14 PE=3 SV=1	0.01	3.509	3	2	3	1	441	48.9	5.15	5.77	2	0
FALSE	High	Master Protein Candidate	A0A5F4CGI1	Keratin 14 OS=Canis lupus familiaris OX=9615 GN=KRT14 PE=3 SV=1	0.009	3.509	3	2	3	1	441	48.9	5.15	5.77	2	0
FALSE	High	Master Protein Candidate	A0A5F4C3D6	Keratin 14 OS=Canis lupus familiaris OX=9615 GN=KRT14 PE=3 SV=1	0.009	3.509	3	2	3	1	408	45.2	5	5.77	2	0
FALSE	High	Master Protein Candidate	F1Q0R0	Keratin 14 OS=Canis lupus familiaris OX=9615 GN=KRT14 PE=3 SV=3	0.009	3.509	3	2	3	1	531	57.6	6.1	5.77	2	0
FALSE	High	None	Q95159	Angiotensin 1-10 (Fragment) OS=Canis lupus familiaris OX=9615 PE=2 SV=1	0.009	3.471	14	1	10	1	65	7.1	8.75	27.58	1	0	0.926	1.177	0.797	1.147	1.004	1.084	0.772	1.089	1.287	0.81	0.924	0.752	1.024	1.039	0.846	1.039	0.8	1.023	1.094	0.744	0.687	0.793	1.313	1.258	0.988	0.877	0.855	1.069	0.819	1.069	0.924	1.237	0.885
FALSE	High	None	J9PAC7	Complement C1r subcomponent like OS=Canis lupus familiaris OX=9615 GN=C1RL PE=4 SV=2	0.009	3.362	2	1	9	1	555	61.2	8.12	21.77	1	0	0.956	0.855	0.838	0.931		1.051	1.115	1.006	1.03	1.082	1.084	1.03	1.145	0.948		1.089	0.971	0.969	1.105	0.989	1.136	0.71	0.911	1.182		0.829	0.867	0.94	1.135	0.826	0.927	0.999	1.258
FALSE	High	None	E2RMF0	Complement C1r subcomponent like OS=Canis lupus familiaris OX=9615 GN=C1RL PE=4 SV=3	0.009	3.362	2	1	9	1	528	58	8.54	21.77	1	0	0.956	0.855	0.838	0.931		1.051	1.115	1.006	1.03	1.082	1.084	1.03	1.145	0.948		1.089	0.971	0.969	1.105	0.989	1.136	0.71	0.911	1.182		0.829	0.867	0.94	1.135	0.826	0.927	0.999	1.258
FALSE	High	None	J9P6V1	Complement C1r subcomponent like OS=Canis lupus familiaris OX=9615 GN=C1RL PE=4 SV=2	0.009	3.362	2	1	9	1	509	56.2	8.31	21.77	1	0	0.956	0.855	0.838	0.931		1.051	1.115	1.006	1.03	1.082	1.084	1.03	1.145	0.948		1.089	0.971	0.969	1.105	0.989	1.136	0.71	0.911	1.182		0.829	0.867	0.94	1.135	0.826	0.927	0.999	1.258
FALSE	High	Master Protein Candidate	J9P5F0	Adipsin OS=Canis lupus familiaris OX=9615 GN=ARHGAP45 PE=4 SV=2	0.009	3.278	4	1	3	1	257	27.7	7.9	10.08	1	0				0.987		0.984								1.034		0.918								0.922		1.079
FALSE	High	Master Protein	A0A5F4D4Z6	Adipsin OS=Canis lupus familiaris OX=9615 GN=ARHGAP45 PE=4 SV=1	0.009	3.278	3	1	3	1	394	42.2	9.73	10.08	1	0				0.987		0.984								1.034		0.918								0.922		1.079
FALSE	High	Master Protein	Q28256	Platelet glycoprotein Ib alpha chain OS=Canis lupus familiaris OX=9615 GN=GP1BA PE=2 SV=2	0.009	3.157	1	1	2	1	677	74.1	5.91	4.71	1	0							1.268										1.131										1.003
FALSE	High	Master Protein	T2KEN6	Pentaxin OS=Canis lupus familiaris OX=9615 GN=CRP PE=2 SV=1	0.009	3.156	4	1	2	1	223	25.4	6.04	6.78	1	0			0.844			0.652							1.866			2.787							0.722			0.555							4.867
FALSE	High	Master Protein Candidate	E2R5J0	Pentaxin OS=Canis lupus familiaris OX=9615 GN=CRP PE=3 SV=2	0.009	3.156	4	1	2	1	248	27.9	5.67	6.78	1	0			0.844			0.652							1.866			2.787							0.722			0.555							4.867
FALSE	High	Master Protein Candidate	L7N0N6	Alpha-amylase OS=Canis lupus familiaris OX=9615 GN=LOC479922 PE=3 SV=2	0.009	3.148	2	1	2	1	461	52.5	7.4	4.46	1	0				1.124		0.98								1.047		1.002								0.941		1.026
FALSE	High	Master Protein Candidate	J9P3C4	Alpha-amylase OS=Canis lupus familiaris OX=9615 GN=LOC607276 PE=3 SV=2	0.009	3.148	2	1	2	1	502	56.9	6.74	4.46	1	0				1.124		0.98								1.047		1.002								0.941		1.026
FALSE	High	Master Protein Candidate	J9PAL7	Alpha-amylase OS=Canis lupus familiaris OX=9615 GN=LOC480825 PE=3 SV=1	0.009	3.148	2	1	2	1	511	57.7	6.89	4.46	1	0				1.124		0.98								1.047		1.002								0.941		1.026
FALSE	High	Master Protein Candidate	A0A5F4BUM0	Alpha-amylase OS=Canis lupus familiaris OX=9615 GN=LOC607460 PE=3 SV=1	0.009	3.148	2	1	2	1	469	52.9	7.05	4.46	1	0				1.124		0.98								1.047		1.002								0.941		1.026
FALSE	High	Master Protein	J9P0G7	Alpha-amylase OS=Canis lupus familiaris OX=9615 GN=LOC607314 PE=3 SV=2	0.009	3.148	4	1	2	1	250	28.4	7.05	4.46	1	0				1.124		0.98								1.047		1.002								0.941		1.026
FALSE	High	Master Protein	L7N0E7	Uncharacterized protein OS=Canis lupus familiaris OX=9615 PE=4 SV=2	0.009	2.896	10	1	9	1	77	8.3	8	20.04	1	0	1.45		1.129	0.832	0.787	1.13	0.826	0.827	0.821	0.784	0.931		1.522	1.223	1.083	1.484	1.01	0.59	1.623	1.068	0.945		0.87	0.602	0.92	1.309	0.668	1.105	0.7	0.859	0.928		2.042
FALSE	High	Master Protein	E2RGB0	Apolipoprotein C-IV OS=Canis lupus familiaris OX=9615 GN=APOC4 PE=3 SV=3	0.009	2.736	11	1	2	1	122	13.8	8.38	7.42	1	0	1.028										0.932										0.984										1.109
FALSE	High	Master Protein Candidate	E0W6Z5	Insulin-like growth factor II OS=Canis lupus familiaris OX=9615 GN=IGF2 PE=2 SV=1	0.009	2.728	5	1	1	1	185	20.6	9.47	2.99	1	0				1.576										0.852										1.004
FALSE	High	Master Protein	E0W6Z3	Insulin-like growth factor II OS=Canis lupus familiaris OX=9615 PE=2 SV=1	0.009	2.728	5	1	1	1	182	20.2	9.32	2.99	1	0				1.576										0.852										1.004
FALSE	High	Master Protein Candidate	A0A5F4DF61	Insulin-like growth factor II OS=Canis lupus familiaris OX=9615 GN=IGF2 PE=3 SV=1	0.009	2.728	3	1	1	1	304	34	9.91	2.99	1	0				1.576										0.852										1.004
FALSE	High	Master Protein Candidate	F1PBX5	Insulin-like growth factor II OS=Canis lupus familiaris OX=9615 GN=IGF2 PE=3 SV=3	0.009	2.728	3	1	1	1	280	31.1	10.26	2.99	1	0				1.576										0.852										1.004
FALSE	High	Master Protein Candidate	J9P961	Insulin-like growth factor II OS=Canis lupus familiaris OX=9615 GN=IGF2 PE=3 SV=2	0.009	2.728	4	1	1	1	238	26.4	9.47	2.99	1	0				1.576										0.852										1.004
FALSE	High	Master Protein Candidate	P19540	Coagulation factor IX OS=Canis lupus familiaris OX=9615 GN=F9 PE=2 SV=1	0.009	2.526	3	1	2	1	452	50.8	6.18	3.93	1	0										1.029										0.89										1.042
FALSE	High	Master Protein	A0A5F4DB26	Christmas factor OS=Canis lupus familiaris OX=9615 GN=F9 PE=4 SV=1	0.009	2.526	3	1	2	1	421	47.5	7.64	3.93	1	0										1.029										0.89										1.042
FALSE	High	Master Protein Candidate	G1K2D7	Christmas factor OS=Canis lupus familiaris OX=9615 GN=F9 PE=4 SV=1	0.009	2.526	3	1	2	1	459	51.7	6.6	3.93	1	0										1.029										0.89										1.042
FALSE	High	Master Protein Candidate	J9P9X0	Interleukin 1 receptor accessory protein OS=Canis lupus familiaris OX=9615 GN=IL1RAP PE=3 SV=2	0.009	2.504	2	1	1	1	545	62.7	6.73	0	1	0									1.064										0.86										1.191
FALSE	High	Master Protein Candidate	J9NU59	Interleukin 1 receptor accessory protein OS=Canis lupus familiaris OX=9615 GN=IL1RAP PE=3 SV=2	0.009	2.504	2	1	1	1	570	65.3	8.1	0	1	0									1.064										0.86										1.191
FALSE	High	Master Protein	F1PIL9	Interleukin 1 receptor accessory protein OS=Canis lupus familiaris OX=9615 GN=IL1RAP PE=3 SV=3	0.009	2.504	1	1	1	1	685	78.3	6.84	0	1	0									1.064										0.86										1.191
FALSE	High	Master Protein	Q6JDI3	Plasminogen (Fragment) OS=Canis lupus familiaris OX=9615 GN=PLG PE=4 SV=1	0.009	2.459	17	1	5	1	54	5.9	5.11	16.55	1	0	0.875		1.232			1.068	1.434				1.143		0.87			1.008	1.348				0.947		0.849			1.131	0.965				1.274		0.983
FALSE	Medium	None	A0A5F4CSX5	Alpha fetoprotein OS=Canis lupus familiaris OX=9615 GN=AFP PE=4 SV=1	0.016	2.429	1	1	5	1	614	70.8	6.52	12	1	0			1.247		0.829	0.969	1.324	0.909					1.009		1.079	1.045	0.934	1.034					0.953		1.006	1.092	1.018	0.991					1.237
FALSE	Medium	None	A0A5F4C2N1	Alpha fetoprotein OS=Canis lupus familiaris OX=9615 GN=AFP PE=4 SV=1	0.016	2.429	1	1	5	1	568	65.7	6.74	12	1	0			1.247		0.829	0.969	1.324	0.909					1.009		1.079	1.045	0.934	1.034					0.953		1.006	1.092	1.018	0.991					1.237
FALSE	Medium	None	A0A5F4DIR3	Vitronectin OS=Canis lupus familiaris OX=9615 GN=VTN PE=4 SV=1	0.016	2.328	3	1	3	1	270	30.2	10.45	6.16	1	0
FALSE	Medium	None	H2BF45	Attractin (Fragment) OS=Canis lupus familiaris OX=9615 PE=2 SV=1	0.016	2.306	1	1	8	1	1001	111.2	6.81	13.92	1	0	1.182		1.396	0.992	1.27	1.157				0.781	1.058		1.138	1.113	0.952	0.857				0.871	1.128		0.898	0.874	1.108	1.122				1.025	1.316		0.752
FALSE	Medium	Master Protein Candidate	E2QW90	Insulin-like growth factor-binding protein 4 OS=Canis lupus familiaris OX=9615 GN=IGFBP4 PE=4 SV=1	0.016	2.289	7	1	4	1	258	28	7.31	9.05	1	0										0.674										0.92										0.833
FALSE	Medium	Master Protein	A0A5F4D9W7	Insulin-like growth factor-binding protein 4 OS=Canis lupus familiaris OX=9615 GN=IGFBP4 PE=4 SV=1	0.016	2.289	7	1	4	1	243	26.5	7.34	9.05	1	0										0.674										0.92										0.833
FALSE	Medium	Master Protein Candidate	A0A5F4DD03	Structural maintenance of chromosomes flexible hinge domain containing 1 OS=Canis lupus familiaris OX=9615 GN=SMCHD1 PE=4 SV=1	0.021	2.139	0	1	2	1	2770	311.2	6.55	3.76	1	0									0.879	0.878									0.953	0.918									1.232	1.166
FALSE	Medium	Master Protein Candidate	A0A5F4BSV9	Structural maintenance of chromosomes flexible hinge domain containing 1 OS=Canis lupus familiaris OX=9615 GN=SMCHD1 PE=4 SV=1	0.021	2.139	0	1	2	1	1971	221.9	7.21	3.76	1	0									0.879	0.878									0.953	0.918									1.232	1.166
FALSE	Medium	Master Protein	A0A5F4D0U7	Structural maintenance of chromosomes flexible hinge domain containing 1 OS=Canis lupus familiaris OX=9615 GN=SMCHD1 PE=4 SV=1	0.021	2.139	0	1	2	1	3051	340.4	6.54	3.76	1	0									0.879	0.878									0.953	0.918									1.232	1.166
FALSE	Medium	Master Protein Candidate	E2REB0	Structural maintenance of chromosomes flexible hinge domain containing 1 OS=Canis lupus familiaris OX=9615 GN=SMCHD1 PE=4 SV=2	0.021	2.139	0	1	2	1	2997	334.3	6.61	3.76	1	0									0.879	0.878									0.953	0.918									1.232	1.166
FALSE	Medium	Master Protein Candidate	A0A5F4C6C8	Structural maintenance of chromosomes flexible hinge domain containing 1 OS=Canis lupus familiaris OX=9615 GN=SMCHD1 PE=4 SV=1	0.021	2.139	0	1	2	1	2010	226.2	7.17	3.76	1	0									0.879	0.878									0.953	0.918									1.232	1.166
FALSE	Medium	Master Protein Candidate	E2REB1	Structural maintenance of chromosomes flexible hinge domain containing 1 OS=Canis lupus familiaris OX=9615 GN=SMCHD1 PE=4 SV=3	0.021	2.139	0	1	2	1	2999	335.7	6.62	3.76	1	0									0.879	0.878									0.953	0.918									1.232	1.166
FALSE	Medium	Master Protein Candidate	A0A5F4C1Q0	Structural maintenance of chromosomes flexible hinge domain containing 1 OS=Canis lupus familiaris OX=9615 GN=SMCHD1 PE=4 SV=1	0.021	2.139	0	1	2	1	2013	226.5	7.27	3.76	1	0									0.879	0.878									0.953	0.918									1.232	1.166
FALSE	Medium	Master Protein Candidate	J9P7E4	Structural maintenance of chromosomes flexible hinge domain containing 1 OS=Canis lupus familiaris OX=9615 GN=SMCHD1 PE=4 SV=2	0.021	2.139	0	1	2	1	1919	215.4	6.96	3.76	1	0									0.879	0.878									0.953	0.918									1.232	1.166
FALSE	Medium	Master Protein Candidate	A0A5F4CVR7	Structural maintenance of chromosomes flexible hinge domain containing 1 OS=Canis lupus familiaris OX=9615 GN=SMCHD1 PE=4 SV=1	0.021	2.139	0	1	2	1	2016	227	7.25	3.76	1	0									0.879	0.878									0.953	0.918									1.232	1.166
FALSE	Medium	Master Protein	F1PKB2	Alpha-mannosidase OS=Canis lupus familiaris OX=9615 GN=MAN2B1 PE=3 SV=2	0.021	2.079	1	1	1	1	1007	113.1	7.66	1.68	1	0				0.913										1.059										1.027
FALSE	Medium	Master Protein Candidate	F1PA68	SPT3 homolog, SAGA and STAGA complex component OS=Canis lupus familiaris OX=9615 GN=SUPT3H PE=4 SV=3	0.029	2.003	3	1	2	1	345	38.6	8	4.77	1	0						0.813										0.51										0.693
FALSE	Medium	Master Protein Candidate	A0A5F4CVA3	SPT3 homolog, SAGA and STAGA complex component OS=Canis lupus familiaris OX=9615 GN=SUPT3H PE=4 SV=1	0.029	2.003	4	1	2	1	342	38.2	8.38	4.77	1	0						0.813										0.51										0.693
FALSE	Medium	Master Protein Candidate	F1PA67	SPT3 homolog, SAGA and STAGA complex component OS=Canis lupus familiaris OX=9615 GN=SUPT3H PE=4 SV=3	0.029	2.003	3	1	2	1	405	46	8.44	4.77	1	0						0.813										0.51										0.693
FALSE	Medium	Master Protein	A0A5F4BY88	SPT3 homolog, SAGA and STAGA complex component OS=Canis lupus familiaris OX=9615 GN=SUPT3H PE=4 SV=1	0.029	2.003	4	1	2	1	317	35.6	6.87	4.77	1	0						0.813										0.51										0.693
FALSE	Medium	None	A0A5F4D7L4	Metalloproteinase inhibitor 1 OS=Canis lupus familiaris OX=9615 GN=TIMP1 PE=4 SV=1	0.029	1.993	4	1	1	1	359	38.2	10.42	2.46	1	0
FALSE	Medium	None	A0A5F4BNQ0	Metalloproteinase inhibitor 1 OS=Canis lupus familiaris OX=9615 GN=TIMP1 PE=4 SV=1	0.029	1.993	5	1	1	1	343	36.5	10.55	2.46	1	0
FALSE	Medium	None	A0A5F4C3V0	Metalloproteinase inhibitor 1 OS=Canis lupus familiaris OX=9615 GN=TIMP1 PE=4 SV=1	0.029	1.993	5	1	1	1	316	33.7	10.95	2.46	1	0
FALSE	Medium	Master Protein	F1PIF2	Cathepsin X OS=Canis lupus familiaris OX=9615 GN=CTSZ PE=3 SV=3	0.032	1.862	3	1	1	1	317	35.7	6.64	1.66	1	0		1.188										0.94										1.171										1.297
FALSE	Medium	Master Protein Candidate	A0A5F4C1H3	Cathepsin X OS=Canis lupus familiaris OX=9615 GN=CTSZ PE=3 SV=1	0.032	1.862	3	1	1	1	375	41.5	7.74	1.66	1	0		1.188										0.94										1.171										1.297
FALSE	Medium	Master Protein	A0A5F4CAG2	Coiled-coil domain containing 63 OS=Canis lupus familiaris OX=9615 GN=CCDC63 PE=4 SV=1	0.031	1.844	2	1	70	1	601	69.6	9.33	0	1	0	1.005	1.042	1.012	1.104	1.013	0.985	1.022	1.152	0.761	1.108	1.152	1.081	1.001	1.032	1.115	1.008	1.009	1.107	0.969	1.123	1.184	0.984	1.065	0.906	1.169	1.205	1.031	0.9	0.957	1.122	1.143	0.758	0.601
FALSE	Medium	Master Protein Candidate	F1P663	Coiled-coil domain containing 63 OS=Canis lupus familiaris OX=9615 GN=CCDC63 PE=4 SV=3	0.031	1.844	2	1	70	1	514	59.9	8.66	0	1	0	1.005	1.042	1.012	1.104	1.013	0.985	1.022	1.152	0.761	1.108	1.152	1.081	1.001	1.032	1.115	1.008	1.009	1.107	0.969	1.123	1.184	0.984	1.065	0.906	1.169	1.205	1.031	0.9	0.957	1.122	1.143	0.758	0.601
FALSE	Medium	None	Q2LC20	Lactoferrin (Fragment) OS=Canis lupus familiaris OX=9615 PE=2 SV=1	0.031	1.834	5	1	4	1	170	18.8	7.15	3.86	1	0	1.401								1.134		1.048								1.418		0.829								0.918		0.852
FALSE	Medium	None	E2RR68	Niban apoptosis regulator 2 OS=Canis lupus familiaris OX=9615 GN=NIBAN2 PE=3 SV=1	0.031	1.813	1	1	7	1	745	84.3	5.9	14.57	1	0	0.958		0.566		0.407	0.9	0.491	0.699	1.236	1.038	1.23		1.071		0.934	1.644	1.029	0.994	0.769	1.219	0.565		1.151		0.792	0.691	0.585	0.677	0.949	0.295	0.254		2.351
FALSE	Medium	Master Protein	J9NYQ3	Acid sphingomyelinase-like phosphodiesterase OS=Canis lupus familiaris OX=9615 GN=SMPDL3A PE=3 SV=2	0.035	1.653	1	1	5	1	453	51.1	6.43	9.94	1	0				1.142	1.205		1.03		1.151	0.837				0.909	0.896		1.189		1.043	1.07				0.868	0.839		0.94		1.071	1.107
FALSE	Medium	Master Protein Candidate	A0A5F4D5J9	Protein MON2 homolog OS=Canis lupus familiaris OX=9615 GN=MON2 PE=3 SV=1	0.038	1.633	1	1	7	1	1571	173.6	6.11	0	1	0	0.87			0.913		1.069					1.088			1.055		0.962					1.161			0.899		1.154					1.175
FALSE	Medium	Master Protein Candidate	F1P8E2	Protein MON2 homolog OS=Canis lupus familiaris OX=9615 GN=MON2 PE=3 SV=3	0.038	1.633	1	1	7	1	1632	180.7	6.06	0	1	0	0.87			0.913		1.069					1.088			1.055		0.962					1.161			0.899		1.154					1.175
FALSE	Medium	Master Protein Candidate	A0A5F4CY53	Protein MON2 homolog OS=Canis lupus familiaris OX=9615 GN=MON2 PE=4 SV=1	0.038	1.633	1	1	7	1	1513	167.7	5.77	0	1	0	0.87			0.913		1.069					1.088			1.055		0.962					1.161			0.899		1.154					1.175
FALSE	Medium	Master Protein	J9NYR8	Protein MON2 homolog OS=Canis lupus familiaris OX=9615 GN=MON2 PE=3 SV=2	0.038	1.633	1	1	7	1	1720	190.4	6.04	0	1	0	0.87			0.913		1.069					1.088			1.055		0.962					1.161			0.899		1.154					1.175
FALSE	Medium	Master Protein Candidate	P81709	Lysozyme C, spleen isozyme OS=Canis lupus familiaris OX=9615 PE=1 SV=1	0.038	1.608	5	1	3	1	130	14.6	8.81	5.44	1	0	1.544			1.888		0.948					1.098			0.87		1.538					1.147			0.831		1.006					1.45
FALSE	Medium	Master Protein	G1K265	Lysozyme OS=Canis lupus familiaris OX=9615 GN=LYZF1 PE=2 SV=1	0.037	1.608	4	1	3	1	148	16.5	8.95	5.44	1	0	1.544			1.888		0.948					1.098			0.87		1.538					1.147			0.831		1.006					1.45
FALSE	Medium	Master Protein Candidate	E2RNM1	Apolipoprotein D OS=Canis lupus familiaris OX=9615 GN=APOD PE=3 SV=2	0.047	1.568	3	1	8	1	201	22.8	5.54	21.25	1	0	1.585	0.709	2.088	0.692	1.363	0.953	1.014	0.671			0.896	0.818	0.642	0.837	1.048	1.081	1.559	0.799			1.08	0.859	0.817	0.705	1.014	1.247	1.101	0.853			1.452	0.667	0.574
FALSE	Medium	Master Protein	E2RNL8	Apolipoprotein D OS=Canis lupus familiaris OX=9615 GN=APOD PE=3 SV=3	0.047	1.568	4	1	8	1	200	22.6	5.34	21.25	1	0	1.585	0.709	2.088	0.692	1.363	0.953	1.014	0.671			0.896	0.818	0.642	0.837	1.048	1.081	1.559	0.799			1.08	0.859	0.817	0.705	1.014	1.247	1.101	0.853			1.452	0.667	0.574
FALSE	Medium	Master Protein Candidate	A0A5F4C2D5	Apolipoprotein D OS=Canis lupus familiaris OX=9615 GN=APOD PE=3 SV=1	0.047	1.568	3	1	8	1	223	25.3	6.92	21.25	1	0	1.585	0.709	2.088	0.692	1.363	0.953	1.014	0.671			0.896	0.818	0.642	0.837	1.048	1.081	1.559	0.799			1.08	0.859	0.817	0.705	1.014	1.247	1.101	0.853			1.452	0.667	0.574
FALSE	Medium	Master Protein	A0A5F4DEI2	Ig-like domain-containing protein OS=Canis lupus familiaris OX=9615 PE=4 SV=1	0.047	1.556	4	1	3	1	176	18.7	5.25	5.38	1	0	1.325		1.084				0.848				1.005		0.857				1.925				0.752		1.114				0.991				1.051		1.098
FALSE	Medium	Master Protein	A0A5F4C3U0	Uncharacterized protein OS=Canis lupus familiaris OX=9615 GN=GUCD1 PE=4 SV=1	0.047	1.515	9	1	2	1	137	16.1	7.43	2.14	1	0				1.161				1.088						0.894				1.073						1.045				1.067
FALSE	Medium	Master Protein Candidate	E2RQ83	Uncharacterized protein OS=Canis lupus familiaris OX=9615 GN=GUCD1 PE=4 SV=3	0.046	1.515	5	1	2	1	240	27.3	6.27	2.14	1	0				1.161				1.088						0.894				1.073						1.045				1.067
FALSE	Medium	Master Protein	J9P0D4	Ig-like domain-containing protein OS=Canis lupus familiaris OX=9615 PE=4 SV=2	0.046	1.49	5	1	2	1	152	16.8	8.65	4.74	1	0	1.111								0.601		0.932								0.869		1.153								1.274		0.849
FALSE	Medium	None	A0A5F4CLQ8	Titin OS=Canis lupus familiaris OX=9615 GN=TTN PE=3 SV=1	0.046	1.076	0	1	1	1	27035	3002.6	6.65	2.13	1	0	1.384	1.096	0.802		0.654	0.919		1.059	0.849	1.187	1.142	0.858	1.327		1.237	1.152		0.772	1.12	1.047	0.793	1.451	0.913		0.81	0.881		0.927	1.202	1.049	0.814	1.01	1.315
FALSE	Medium	None	A0A5F4BU36	Titin OS=Canis lupus familiaris OX=9615 GN=TTN PE=3 SV=1	0.046	1.076	0	1	1	1	27097	3009.1	6.67	2.13	1	0	1.384	1.096	0.802		0.654	0.919		1.059	0.849	1.187	1.142	0.858	1.327		1.237	1.152		0.772	1.12	1.047	0.793	1.451	0.913		0.81	0.881		0.927	1.202	1.049	0.814	1.01	1.315
FALSE	Medium	None	F1PV45	Titin OS=Canis lupus familiaris OX=9615 GN=TTN PE=3 SV=3	0.046	1.076	0	1	1	1	26910	2988.7	6.65	2.13	1	0	1.384	1.096	0.802		0.654	0.919		1.059	0.849	1.187	1.142	0.858	1.327		1.237	1.152		0.772	1.12	1.047	0.793	1.451	0.913		0.81	0.881		0.927	1.202	1.049	0.814	1.01	1.315
FALSE	Medium	None	A0A5F4CUF3	RNA helicase OS=Canis lupus familiaris OX=9615 GN=DDX24 PE=4 SV=1	0.046	1.057	1	1	2	1	852	95.7	9.36	4.1	1	0	1.384	1.096	0.802		0.654	0.919		1.059	0.849	1.187	1.142	0.858	1.327		1.237	1.152		0.772	1.12	1.047	0.793	1.451	0.913		0.81	0.881		0.927	1.202	1.049	0.814	1.01	1.315
FALSE	Medium	None	E2RIC4	RNA helicase OS=Canis lupus familiaris OX=9615 GN=DDX24 PE=4 SV=3	0.046	1.057	1	1	2	1	889	99.5	9.58	4.1	1	0	1.384	1.096	0.802		0.654	0.919		1.059	0.849	1.187	1.142	0.858	1.327		1.237	1.152		0.772	1.12	1.047	0.793	1.451	0.913		0.81	0.881		0.927	1.202	1.049	0.814	1.01	1.315
FALSE	High	Master Protein Rejected	J9JHX7	Uncharacterized protein OS=Canis lupus familiaris OX=9615 GN=TF PE=3 SV=2	0	204.019	36	20	463	0	700	77.1	6.89	1624.86	20	0
FALSE	High	Master Protein Rejected	A0A5F4CMC0	Uncharacterized protein OS=Canis lupus familiaris OX=9615 GN=TF PE=3 SV=1	0	192.549	34	20	511	0	706	78.1	6.87	1672.72	20	0
FALSE	High	Master Protein Rejected	E2R4E7	Alpha fetoprotein OS=Canis lupus familiaris OX=9615 GN=AFP PE=4 SV=3	0	184.142	39	24	1943	0	590	67.3	5.49	3128.04	24	0
FALSE	High	Master Protein Rejected	A0A5F4C052	Uncharacterized protein OS=Canis lupus familiaris OX=9615 GN=LOC611458 PE=3 SV=1	0	136.886	17	18	209	0	1475	165.3	6.58	689.35	18	0
FALSE	High	Master Protein Rejected	E2RCC8	Uncharacterized protein OS=Canis lupus familiaris OX=9615 PE=4 SV=3	0	61.93	19	8	183	0	473	51.9	7.75	638.35	8	0
FALSE	High	None	A0A5F4DMQ6	Alpha fetoprotein OS=Canis lupus familiaris OX=9615 GN=AFP PE=4 SV=1	0	14.553	5	2	246	0	725	81.9	5.67	287.38	2	0
FALSE	High	None	A0A5F4BVD1	Uncharacterized protein OS=Canis lupus familiaris OX=9615 PE=4 SV=1	0	14.528	37	2	2	0	312	33	8.03	11.45	2	0										0.952										0.87										1.019
FALSE	High	None	H9GWR8	Uncharacterized protein OS=Canis lupus familiaris OX=9615 PE=4 SV=2	0	14.528	39	2	2	0	293	31	8.24	11.45	2	0										0.952										0.87										1.019
FALSE	High	None	A0A5F4D071	Ig-like domain-containing protein OS=Canis lupus familiaris OX=9615 PE=4 SV=1	0	13.499	12	1	37	0	106	11.5	5.01	136.22	1	0	1.3	0.865	0.861	1.07	1.144	1.004	1.005	0.756	0.926	0.843	0.851	1.009	1.033	0.752	0.852	0.986	0.93	0.666	1.394	1.011	1.141	0.573	0.912	0.847	0.764	1.04	0.915	1.397	0.998	0.952	1.16	1.021	1.121
FALSE	High	None	A0A5F4C335	Ig-like domain-containing protein OS=Canis lupus familiaris OX=9615 PE=4 SV=1	0	13.499	12	1	37	0	106	11.4	7.12	136.22	1	0	1.3	0.865	0.861	1.07	1.144	1.004	1.005	0.756	0.926	0.843	0.851	1.009	1.033	0.752	0.852	0.986	0.93	0.666	1.394	1.011	1.141	0.573	0.912	0.847	0.764	1.04	0.915	1.397	0.998	0.952	1.16	1.021	1.121
FALSE	High	None	A0A5F4DCX2	Ig-like domain-containing protein OS=Canis lupus familiaris OX=9615 PE=4 SV=1	0	13.499	12	1	37	0	106	11.3	7.12	136.22	1	0	1.3	0.865	0.861	1.07	1.144	1.004	1.005	0.756	0.926	0.843	0.851	1.009	1.033	0.752	0.852	0.986	0.93	0.666	1.394	1.011	1.141	0.573	0.912	0.847	0.764	1.04	0.915	1.397	0.998	0.952	1.16	1.021	1.121
FALSE	High	None	J9PAL2	Ig-like domain-containing protein OS=Canis lupus familiaris OX=9615 PE=4 SV=2	0	13.499	12	1	37	0	106	11.6	8.5	136.22	1	0	1.3	0.865	0.861	1.07	1.144	1.004	1.005	0.756	0.926	0.843	0.851	1.009	1.033	0.752	0.852	0.986	0.93	0.666	1.394	1.011	1.141	0.573	0.912	0.847	0.764	1.04	0.915	1.397	0.998	0.952	1.16	1.021	1.121
FALSE	High	None	J9P6L3	Ig-like domain-containing protein OS=Canis lupus familiaris OX=9615 PE=4 SV=2	0	13.499	12	1	37	0	106	11.5	7.99	136.22	1	0	1.3	0.865	0.861	1.07	1.144	1.004	1.005	0.756	0.926	0.843	0.851	1.009	1.033	0.752	0.852	0.986	0.93	0.666	1.394	1.011	1.141	0.573	0.912	0.847	0.764	1.04	0.915	1.397	0.998	0.952	1.16	1.021	1.121
FALSE	High	None	A0A5F4CPZ6	Ig-like domain-containing protein OS=Canis lupus familiaris OX=9615 PE=4 SV=1	0	13.499	12	1	37	0	106	11.4	5.34	136.22	1	0	1.3	0.865	0.861	1.07	1.144	1.004	1.005	0.756	0.926	0.843	0.851	1.009	1.033	0.752	0.852	0.986	0.93	0.666	1.394	1.011	1.141	0.573	0.912	0.847	0.764	1.04	0.915	1.397	0.998	0.952	1.16	1.021	1.121
FALSE	High	None	P01618	Ig kappa chain V region GOM OS=Canis lupus familiaris OX=9615 PE=1 SV=1	0	13.499	12	1	37	0	108	12	6.61	136.22	1	0	1.3	0.865	0.861	1.07	1.144	1.004	1.005	0.756	0.926	0.843	0.851	1.009	1.033	0.752	0.852	0.986	0.93	0.666	1.394	1.011	1.141	0.573	0.912	0.847	0.764	1.04	0.915	1.397	0.998	0.952	1.16	1.021	1.121
FALSE	High	None	A0A5F4CKL2	Ig-like domain-containing protein OS=Canis lupus familiaris OX=9615 PE=4 SV=1	0	13.499	12	1	37	0	106	11.6	7.12	136.22	1	0	1.3	0.865	0.861	1.07	1.144	1.004	1.005	0.756	0.926	0.843	0.851	1.009	1.033	0.752	0.852	0.986	0.93	0.666	1.394	1.011	1.141	0.573	0.912	0.847	0.764	1.04	0.915	1.397	0.998	0.952	1.16	1.021	1.121
FALSE	High	None	J9PAX5	Ig-like domain-containing protein OS=Canis lupus familiaris OX=9615 PE=4 SV=2	0	8.195	8	1	14	0	133	14.6	8.59	47.47	1	0	1.075	1.052	1.172	0.756	0.85	0.897	1.003	0.874	1.102	1.15	1.305	1.07	1	1.639	1.314	1.068	0.902	0.825	1.266	1.577	0.945	0.545	0.957	0.82	0.922	0.991	1.474	1.061	0.802	0.986	1.141	1.47	1.356
FALSE	High	None	J9NWX7	Ig-like domain-containing protein OS=Canis lupus familiaris OX=9615 PE=4 SV=2	0	8.195	8	1	14	0	137	15.2	9.17	47.47	1	0	1.075	1.052	1.172	0.756	0.85	0.897	1.003	0.874	1.102	1.15	1.305	1.07	1	1.639	1.314	1.068	0.902	0.825	1.266	1.577	0.945	0.545	0.957	0.82	0.922	0.991	1.474	1.061	0.802	0.986	1.141	1.47	1.356
FALSE	High	None	F1PKI5	Ig-like domain-containing protein OS=Canis lupus familiaris OX=9615 PE=4 SV=3	0	8.195	8	1	14	0	133	14.6	8.72	47.47	1	0	1.075	1.052	1.172	0.756	0.85	0.897	1.003	0.874	1.102	1.15	1.305	1.07	1	1.639	1.314	1.068	0.902	0.825	1.266	1.577	0.945	0.545	0.957	0.82	0.922	0.991	1.474	1.061	0.802	0.986	1.141	1.47	1.356
FALSE	High	None	A0A5F4DBN7	Ig-like domain-containing protein OS=Canis lupus familiaris OX=9615 PE=4 SV=1	0	8.195	7	1	14	0	147	15.9	8.78	47.47	1	0	1.075	1.052	1.172	0.756	0.85	0.897	1.003	0.874	1.102	1.15	1.305	1.07	1	1.639	1.314	1.068	0.902	0.825	1.266	1.577	0.945	0.545	0.957	0.82	0.922	0.991	1.474	1.061	0.802	0.986	1.141	1.47	1.356
FALSE	High	None	A0A5F4C1S5	Ig-like domain-containing protein OS=Canis lupus familiaris OX=9615 PE=4 SV=1	0	8.195	10	1	14	0	114	12.2	9.01	47.47	1	0	1.075	1.052	1.172	0.756	0.85	0.897	1.003	0.874	1.102	1.15	1.305	1.07	1	1.639	1.314	1.068	0.902	0.825	1.266	1.577	0.945	0.545	0.957	0.82	0.922	0.991	1.474	1.061	0.802	0.986	1.141	1.47	1.356
FALSE	High	None	J9P5I4	Ig-like domain-containing protein OS=Canis lupus familiaris OX=9615 PE=4 SV=2	0	8.195	8	1	14	0	133	14.7	8.72	47.47	1	0	1.075	1.052	1.172	0.756	0.85	0.897	1.003	0.874	1.102	1.15	1.305	1.07	1	1.639	1.314	1.068	0.902	0.825	1.266	1.577	0.945	0.545	0.957	0.82	0.922	0.991	1.474	1.061	0.802	0.986	1.141	1.47	1.356
FALSE	High	None	J9JHN3	Ig-like domain-containing protein OS=Canis lupus familiaris OX=9615 PE=4 SV=2	0	8.195	8	1	14	0	133	14.6	8.72	47.47	1	0	1.075	1.052	1.172	0.756	0.85	0.897	1.003	0.874	1.102	1.15	1.305	1.07	1	1.639	1.314	1.068	0.902	0.825	1.266	1.577	0.945	0.545	0.957	0.82	0.922	0.991	1.474	1.061	0.802	0.986	1.141	1.47	1.356
FALSE	High	None	L7N0I0	Ig-like domain-containing protein OS=Canis lupus familiaris OX=9615 PE=4 SV=2	0	8.195	10	1	14	0	106	11.3	7.99	47.47	1	0	1.075	1.052	1.172	0.756	0.85	0.897	1.003	0.874	1.102	1.15	1.305	1.07	1	1.639	1.314	1.068	0.902	0.825	1.266	1.577	0.945	0.545	0.957	0.82	0.922	0.991	1.474	1.061	0.802	0.986	1.141	1.47	1.356
FALSE	High	None	A0A5F4CUI1	Ig-like domain-containing protein OS=Canis lupus familiaris OX=9615 PE=4 SV=1	0	8.195	8	1	14	0	137	15.2	9	47.47	1	0	1.075	1.052	1.172	0.756	0.85	0.897	1.003	0.874	1.102	1.15	1.305	1.07	1	1.639	1.314	1.068	0.902	0.825	1.266	1.577	0.945	0.545	0.957	0.82	0.922	0.991	1.474	1.061	0.802	0.986	1.141	1.47	1.356
FALSE	High	None	A0A5F4DIR0	Ig-like domain-containing protein OS=Canis lupus familiaris OX=9615 PE=4 SV=1	0	8.195	8	1	14	0	136	15.2	7.75	47.47	1	0	1.075	1.052	1.172	0.756	0.85	0.897	1.003	0.874	1.102	1.15	1.305	1.07	1	1.639	1.314	1.068	0.902	0.825	1.266	1.577	0.945	0.545	0.957	0.82	0.922	0.991	1.474	1.061	0.802	0.986	1.141	1.47	1.356
FALSE	High	None	A0A5F4CI22	Ig-like domain-containing protein OS=Canis lupus familiaris OX=9615 PE=4 SV=1	0	8.195	7	1	14	0	150	16.5	9.19	47.47	1	0	1.075	1.052	1.172	0.756	0.85	0.897	1.003	0.874	1.102	1.15	1.305	1.07	1	1.639	1.314	1.068	0.902	0.825	1.266	1.577	0.945	0.545	0.957	0.82	0.922	0.991	1.474	1.061	0.802	0.986	1.141	1.47	1.356
FALSE	High	None	A0A5F4CQG9	Ig-like domain-containing protein OS=Canis lupus familiaris OX=9615 PE=4 SV=1	0	8.195	8	1	14	0	142	15.7	8.66	47.47	1	0	1.075	1.052	1.172	0.756	0.85	0.897	1.003	0.874	1.102	1.15	1.305	1.07	1	1.639	1.314	1.068	0.902	0.825	1.266	1.577	0.945	0.545	0.957	0.82	0.922	0.991	1.474	1.061	0.802	0.986	1.141	1.47	1.356
FALSE	High	None	A0A5F4C5G8	Ig-like domain-containing protein OS=Canis lupus familiaris OX=9615 PE=4 SV=1	0	8.195	10	1	14	0	105	11.7	9.29	47.47	1	0	1.075	1.052	1.172	0.756	0.85	0.897	1.003	0.874	1.102	1.15	1.305	1.07	1	1.639	1.314	1.068	0.902	0.825	1.266	1.577	0.945	0.545	0.957	0.82	0.922	0.991	1.474	1.061	0.802	0.986	1.141	1.47	1.356
FALSE	High	None	J9NY02	Ig-like domain-containing protein OS=Canis lupus familiaris OX=9615 PE=4 SV=2	0	8.195	8	1	14	0	143	15.8	8.59	47.47	1	0	1.075	1.052	1.172	0.756	0.85	0.897	1.003	0.874	1.102	1.15	1.305	1.07	1	1.639	1.314	1.068	0.902	0.825	1.266	1.577	0.945	0.545	0.957	0.82	0.922	0.991	1.474	1.061	0.802	0.986	1.141	1.47	1.356
FALSE	High	None	J9NZT2	Ig-like domain-containing protein OS=Canis lupus familiaris OX=9615 PE=4 SV=2	0	8.195	10	1	14	0	106	11.4	7.97	47.47	1	0	1.075	1.052	1.172	0.756	0.85	0.897	1.003	0.874	1.102	1.15	1.305	1.07	1	1.639	1.314	1.068	0.902	0.825	1.266	1.577	0.945	0.545	0.957	0.82	0.922	0.991	1.474	1.061	0.802	0.986	1.141	1.47	1.356
FALSE	High	None	J9P482	Ig-like domain-containing protein OS=Canis lupus familiaris OX=9615 PE=4 SV=2	0	8.195	8	1	14	0	143	15.9	9.19	47.47	1	0	1.075	1.052	1.172	0.756	0.85	0.897	1.003	0.874	1.102	1.15	1.305	1.07	1	1.639	1.314	1.068	0.902	0.825	1.266	1.577	0.945	0.545	0.957	0.82	0.922	0.991	1.474	1.061	0.802	0.986	1.141	1.47	1.356
FALSE	High	Master Protein Rejected	F1PTY1	Cytokeratin-1 OS=Canis lupus familiaris OX=9615 GN=KRT3 PE=3 SV=2	0	7.527	2	2	7	0	1083	112.4	5.44	23.3	2	0
FALSE	High	None	Q6EIZ1	Keratin, type II cytoskeletal 2 epidermal OS=Canis lupus familiaris OX=9615 GN=KRT2 PE=2 SV=1	0.01	3.766	2	1	1	0	633	64.5	7.74	2.53	1	0
FALSE	High	None	E2R917	Keratin 75 OS=Canis lupus familiaris OX=9615 GN=KRT75 PE=3 SV=3	0.01	3.766	2	1	1	0	565	60.2	7.31	2.53	1	0
FALSE	High	None	J9NSI1	Keratin 75 OS=Canis lupus familiaris OX=9615 GN=KRT75 PE=3 SV=2	0.01	3.766	2	1	1	0	553	59.4	7.58	2.53	1	0
FALSE	High	None	F1PXN2	Alpha fetoprotein OS=Canis lupus familiaris OX=9615 GN=AFP PE=4 SV=1	0.009	3.292	1	1	238	0	609	68.7	6.16	223.74	1	0	1.003	1.042	1.069	1.323	0.998	0.977	1.007	1.062	0.843	1.082	1.12	1	1.02	0.951	1.097	0.974	1.09	1.042	0.983	1.022	1.078	0.659	1.163	0.901	1.107	1.138	1.047	0.896	1.012	1.073	1.073	0.986	1.025
FALSE	High	None	A0A5F4CHV4	Alpha fetoprotein OS=Canis lupus familiaris OX=9615 GN=AFP PE=4 SV=1	0.009	3.292	1	1	238	0	617	69.9	5.8	223.74	1	0	1.003	1.042	1.069	1.323	0.998	0.977	1.007	1.062	0.843	1.082	1.12	1	1.02	0.951	1.097	0.974	1.09	1.042	0.983	1.022	1.078	0.659	1.163	0.901	1.107	1.138	1.047	0.896	1.012	1.073	1.073	0.986	1.025
FALSE	High	None	Q8MJU5	Alpha-fetoprotein OS=Canis lupus familiaris OX=9615 GN=AFP PE=2 SV=1	0.009	3.292	1	1	238	0	609	68.7	6.07	223.74	1	0	1.003	1.042	1.069	1.323	0.998	0.977	1.007	1.062	0.843	1.082	1.12	1	1.02	0.951	1.097	0.974	1.09	1.042	0.983	1.022	1.078	0.659	1.163	0.901	1.107	1.138	1.047	0.896	1.012	1.073	1.073	0.986	1.025
FALSE	Medium	None	J9P4H9	Keratin 14 OS=Canis lupus familiaris OX=9615 GN=KRT14 PE=3 SV=2	0.029	1.879	2	1	2	0	452	48.7	4.88	3.68	1	0	1.069			0.408							0.757			0.41							0.952			0.393							0.721
FALSE	Medium	None	O97624	Keratin 17 (Fragment) OS=Canis lupus familiaris OX=9615 PE=4 SV=1	0.029	1.879	3	1	2	0	280	30.5	5.1	3.68	1	0	1.069			0.408							0.757			0.41							0.952			0.393							0.721
FALSE	Medium	None	A0A5F4D683	Keratin 36 OS=Canis lupus familiaris OX=9615 GN=KRT36 PE=3 SV=1	0.029	1.879	2	1	2	0	417	47.4	4.91	3.68	1	0	1.069			0.408							0.757			0.41							0.952			0.393							0.721
FALSE	Medium	None	E2R3W2	Keratin 41 OS=Canis lupus familiaris OX=9615 GN=KRT41 PE=3 SV=2	0.029	1.879	2	1	2	0	437	48.9	5.14	3.68	1	0	1.069			0.408							0.757			0.41							0.952			0.393							0.721
FALSE	Medium	None	E2R708	Keratin 38 OS=Canis lupus familiaris OX=9615 GN=KRT38 PE=3 SV=3	0.029	1.879	2	1	2	0	457	50.8	4.98	3.68	1	0	1.069			0.408							0.757			0.41							0.952			0.393							0.721
FALSE	Medium	None	E2R3Y6	Keratin 31 OS=Canis lupus familiaris OX=9615 GN=KRT31 PE=3 SV=1	0.029	1.879	2	1	2	0	409	46.3	4.87	3.68	1	0	1.069			0.408							0.757			0.41							0.952			0.393							0.721
FALSE	Medium	None	E2REU6	IF rod domain-containing protein OS=Canis lupus familiaris OX=9615 GN=KRT18 PE=3 SV=3	0.029	1.879	2	1	2	0	431	48.2	5.45	3.68	1	0	1.069			0.408							0.757			0.41							0.952			0.393							0.721
FALSE	Medium	None	L7N0G8	Keratin 36 OS=Canis lupus familiaris OX=9615 GN=KRT36 PE=3 SV=2	0.029	1.879	1	1	2	0	467	52	5.02	3.68	1	0	1.069			0.408							0.757			0.41							0.952			0.393							0.721
FALSE	Medium	None	A0A5F4DAD7	Keratin 37 OS=Canis lupus familiaris OX=9615 GN=KRT37 PE=3 SV=1	0.029	1.879	2	1	2	0	449	50	4.98	3.68	1	0	1.069			0.408							0.757			0.41							0.952			0.393							0.721
FALSE	Medium	None	E2R7W6	IF rod domain-containing protein OS=Canis lupus familiaris OX=9615 GN=KRT42 PE=3 SV=2	0.029	1.879	2	1	2	0	427	47.1	5.24	3.68	1	0	1.069			0.408							0.757			0.41							0.952			0.393							0.721
FALSE	Medium	None	L7N0G9	Keratin 32 OS=Canis lupus familiaris OX=9615 GN=KRT32 PE=3 SV=2	0.029	1.879	2	1	2	0	446	50.5	4.88	3.68	1	0	1.069			0.408							0.757			0.41							0.952			0.393							0.721
FALSE	Medium	None	A0A5F4DJY1	Keratin 14 OS=Canis lupus familiaris OX=9615 GN=KRT14 PE=3 SV=1	0.029	1.879	1	1	2	0	483	51.6	4.93	3.68	1	0	1.069			0.408							0.757			0.41							0.952			0.393							0.721
FALSE	Medium	None	E2R1Z3	IF rod domain-containing protein OS=Canis lupus familiaris OX=9615 GN=KRT28 PE=4 SV=3	0.029	1.879	2	1	2	0	464	50.5	5.4	3.68	1	0	1.069			0.408							0.757			0.41							0.952			0.393							0.721
FALSE	Medium	None	E2R7T3	Keratin 35 OS=Canis lupus familiaris OX=9615 GN=KRT35 PE=3 SV=1	0.028	1.879	2	1	2	0	455	50.3	5	3.68	1	0	1.069			0.408							0.757			0.41							0.952			0.393							0.721
FALSE	Medium	None	E2R150	Keratin 24 OS=Canis lupus familiaris OX=9615 GN=KRT24 PE=3 SV=3	0.028	1.879	1	1	2	0	535	55.9	4.91	3.68	1	0	1.069			0.408							0.757			0.41							0.952			0.393							0.721
FALSE	Medium	None	L7N0H0	Keratin 33B OS=Canis lupus familiaris OX=9615 GN=KRT33B PE=3 SV=2	0.028	1.879	2	1	2	0	407	46.2	4.84	3.68	1	0	1.069			0.408							0.757			0.41							0.952			0.393							0.721
FALSE	Medium	None	F1Q0N9	Keratin 14 OS=Canis lupus familiaris OX=9615 GN=KRT14 PE=3 SV=2	0.028	1.879	1	1	2	0	494	52.9	5.96	3.68	1	0	1.069			0.408							0.757			0.41							0.952			0.393							0.721
FALSE	Medium	None	E2R261	Keratin 40 OS=Canis lupus familiaris OX=9615 GN=KRT40 PE=3 SV=3	0.028	1.879	2	1	2	0	431	48.5	4.37	3.68	1	0	1.069			0.408							0.757			0.41							0.952			0.393							0.721
FALSE	Medium	None	E2REI7	Nuclear receptor binding protein 1 (Fragment) OS=Canis lupus familiaris OX=9615 GN=NRBP1 PE=4 SV=2	0.047	1.549	1	1	12	0	599	66.5	5.36	21.51	1	0	0.77	0.942	1.101	1.018	1.019			1.09	1.061		0.702	0.767	1.005	0.914	0.97			1.074	1.092		0.942	0.665	0.99	1.134	0.916			0.998	1.046		1.009	0.812	1.064
FALSE	Medium	None	A0A5F4DDH7	Nuclear receptor binding protein 2 OS=Canis lupus familiaris OX=9615 GN=NRBP2 PE=4 SV=1	0.047	1.549	1	1	12	0	562	63.5	6.74	21.51	1	0	0.77	0.942	1.101	1.018	1.019			1.09	1.061		0.702	0.767	1.005	0.914	0.97			1.074	1.092		0.942	0.665	0.99	1.134	0.916			0.998	1.046		1.009	0.812	1.064
FALSE	Medium	None	F1PID0	Nuclear receptor binding protein 2 OS=Canis lupus familiaris OX=9615 GN=NRBP2 PE=4 SV=3	0.047	1.549	1	1	12	0	445	50.8	6.42	21.51	1	0	0.77	0.942	1.101	1.018	1.019			1.09	1.061		0.702	0.767	1.005	0.914	0.97			1.074	1.092		0.942	0.665	0.99	1.134	0.916			0.998	1.046		1.009	0.812	1.064
FALSE	Medium	None	A0A5F4CKY4	Nuclear receptor binding protein 1 OS=Canis lupus familiaris OX=9615 GN=NRBP1 PE=4 SV=1	0.047	1.549	1	1	12	0	543	60.8	5.2	21.51	1	0	0.77	0.942	1.101	1.018	1.019			1.09	1.061		0.702	0.767	1.005	0.914	0.97			1.074	1.092		0.942	0.665	0.99	1.134	0.916			0.998	1.046		1.009	0.812	1.064
[truncated: 79 more columns]

## Sheet: Results of statistical analysis
Accession	Pvalue	FDR	Description	Master	Number.of.Unique.Peptides	mean_A	mean_B	mean_C	mean_D	sd_A	sd_B	sd_C	sd_D	cv_A	cv_B	cv_C	cv_D	median_A	median_B	median_C	median_D	IQR_A	IQR_B	IQR_C	IQR_D	Nsamples_A	Nsamples_B	Nsamples_C	Nsamples_D	sem_A	sem_B	sem_C	sem_D
A0A5F4CP23	0.000135079	0.0030572	Peptidase D OS=Canis lupus familiaris OX=9615 GN=PEPD PE=3 SV=1	Master Protein Candidate	5	0.97	0.969	0.922	1.16	0.083	0.11	0.066	0.1	8.566	11.342	7.137	8.607	0.985	0.941	0.907	1.19	0.1	0.079	0.105	0.098	13	12	13	12	0.023	0.032	0.018	0.029
F1PNS6	0.000135079	0.0030572	Peptidase D OS=Canis lupus familiaris OX=9615 GN=PEPD PE=3 SV=3	Master Protein	5	0.97	0.969	0.922	1.16	0.083	0.11	0.066	0.1	8.566	11.342	7.137	8.607	0.985	0.941	0.907	1.19	0.1	0.079	0.105	0.098	13	12	13	12	0.023	0.032	0.018	0.029
A0A5F4C225	0.000216362	0.00408072	Peptidase D OS=Canis lupus familiaris OX=9615 GN=PEPD PE=3 SV=1	None	4	0.97	0.97	0.928	1.154	0.087	0.111	0.066	0.102	8.923	11.45	7.137	8.845	0.985	0.937	0.907	1.188	0.139	0.082	0.122	0.127	13	12	13	12	0.024	0.032	0.018	0.029
A0A5F4CPL9	0.000257848	0.00416842	Peptidase D OS=Canis lupus familiaris OX=9615 GN=PEPD PE=3 SV=1	None	4	0.966	0.951	0.912	1.151	0.078	0.124	0.066	0.111	8.036	13.081	7.274	9.631	0.971	0.907	0.883	1.184	0.1	0.133	0.104	0.097	13	12	13	12	0.022	0.036	0.018	0.032
A0A3B0ITT8	0.000547976	0.00477006	Adiponectin B OS=Canis lupus familiaris OX=9615 GN=ADIB PE=4 SV=1	Master Protein	2	1.13	1.063	1.013	0.846	0.192	0.134	0.169	0.117	16.974	12.599	16.711	13.795	1.094	1.042	0.982	0.85	0.172	0.126	0.135	0.162	13	12	13	12	0.053	0.039	0.047	0.034
E2RJC2	0.000547976	0.00477006	Complement C1q C chain OS=Canis lupus familiaris OX=9615 GN=C1QC PE=4 SV=2	Master Protein Candidate	2	1.13	1.063	1.013	0.846	0.192	0.134	0.169	0.117	16.974	12.599	16.711	13.795	1.094	1.042	0.982	0.85	0.172	0.126	0.135	0.162	13	12	13	12	0.053	0.039	0.047	0.034
A0A5F4BXN3	0.000794896	0.00529136	Actin-depolymerizing factor OS=Canis lupus familiaris OX=9615 GN=GSN PE=3 SV=1	Master Protein	9	0.916	0.993	0.998	1.111	0.119	0.102	0.133	0.067	13.019	10.312	13.377	6.024	0.948	0.964	1.008	1.099	0.175	0.11	0.1	0.066	13	12	13	12	0.033	0.03	0.037	0.019
A0A5F4CJ24	0.000794896	0.00529136	Actin-depolymerizing factor OS=Canis lupus familiaris OX=9615 GN=GSN PE=3 SV=1	Master Protein Candidate	9	0.916	0.993	0.998	1.111	0.119	0.102	0.133	0.067	13.019	10.312	13.377	6.024	0.948	0.964	1.008	1.099	0.175	0.11	0.1	0.066	13	12	13	12	0.033	0.03	0.037	0.019
F6Y3P9	0.000794896	0.00529136	Actin-depolymerizing factor OS=Canis lupus familiaris OX=9615 GN=GSN PE=3 SV=2	Master Protein Candidate	9	0.916	0.993	0.998	1.111	0.119	0.102	0.133	0.067	13.019	10.312	13.377	6.024	0.948	0.964	1.008	1.099	0.175	0.11	0.1	0.066	13	12	13	12	0.033	0.03	0.037	0.019
F1PZR4	0.00110575	0.00658582	Amyloid beta precursor protein binding family B member 1 OS=Canis lupus familiaris OX=9615 GN=APBB1 PE=4 SV=3	Master Protein	5	1.071	1.094	1.082	0.921	0.109	0.124	0.114	0.078	10.209	11.359	10.57	8.458	1.038	1.081	1.092	0.94	0.166	0.079	0.183	0.095	13	12	13	12	0.03	0.036	0.032	0.022
A0A5F4CAL0	0.00669725	0.0192162	Complement C7 OS=Canis lupus familiaris OX=9615 GN=C7 PE=3 SV=1	None	12	0.89	1.041	1.018	1.068	0.13	0.101	0.186	0.086	14.621	9.681	18.286	8.054	0.876	1.06	0.978	1.051	0.127	0.102	0.204	0.134	13	12	13	12	0.036	0.029	0.052	0.025
A0A5F4DM93	0.00705994	0.0192162	Eukaryotic translation initiation factor 4A2 OS=Canis lupus familiaris OX=9615 GN=EIF4A2 PE=4 SV=1	Master Protein Candidate	2	0.766	0.926	1.069	1.133	0.136	0.267	0.397	0.273	17.735	28.802	37.111	24.058	0.803	0.878	0.982	1.103	0.213	0.286	0.58	0.268	13	12	13	12	0.038	0.077	0.11	0.079
Q76C76	0.00705994	0.0192162	Adiponectin OS=Canis lupus familiaris OX=9615 GN=apM1 PE=2 SV=1	Master Protein Candidate	2	0.766	0.926	1.069	1.133	0.136	0.267	0.397	0.273	17.735	28.802	37.111	24.058	0.803	0.878	0.982	1.103	0.213	0.286	0.58	0.268	13	12	13	12	0.038	0.077	0.11	0.079
Q95J95	0.00705994	0.0192162	Adiponectin (Fragment) OS=Canis lupus familiaris OX=9615 GN=APM1 PE=2 SV=1	Master Protein Candidate	2	0.766	0.926	1.069	1.133	0.136	0.267	0.397	0.273	17.735	28.802	37.111	24.058	0.803	0.878	0.982	1.103	0.213	0.286	0.58	0.268	13	12	13	12	0.038	0.077	0.11	0.079
A0A5F4CCV6	0.00730181	0.0192162	Complement C7 OS=Canis lupus familiaris OX=9615 GN=C7 PE=3 SV=1	Master Protein Candidate	13	0.895	1.044	1.021	1.073	0.131	0.102	0.18	0.088	14.655	9.748	17.578	8.177	0.889	1.062	0.978	1.06	0.128	0.116	0.211	0.13	13	12	13	12	0.036	0.029	0.05	0.025
E2RG01	0.00730181	0.0192162	Complement C7 OS=Canis lupus familiaris OX=9615 GN=C7 PE=3 SV=3	Master Protein	13	0.895	1.044	1.021	1.073	0.131	0.102	0.18	0.088	14.655	9.748	17.578	8.177	0.889	1.062	0.978	1.06	0.128	0.116	0.211	0.13	13	12	13	12	0.036	0.029	0.05	0.025
A0A5F4D8W3	0.00789746	0.0198601	Vitamin K-dependent protein S OS=Canis lupus familiaris OX=9615 GN=PROS1 PE=4 SV=1	Master Protein	7	1.063	1.081	1.016	0.919	0.138	0.077	0.155	0.094	12.956	7.133	15.275	10.262	1.019	1.103	1.035	0.943	0.2	0.065	0.165	0.148	13	12	13	12	0.038	0.022	0.043	0.027
F1PSS8	0.00789746	0.0198601	Vitamin K-dependent protein S OS=Canis lupus familiaris OX=9615 GN=PROS1 PE=4 SV=3	Master Protein Candidate	7	1.063	1.081	1.016	0.919	0.138	0.077	0.155	0.094	12.956	7.133	15.275	10.262	1.019	1.103	1.035	0.943	0.2	0.065	0.165	0.148	13	12	13	12	0.038	0.022	0.043	0.027
A0A5F4CB96	0.0120948	0.0268371	Serpin family F member 2 OS=Canis lupus familiaris OX=9615 GN=SERPINF2 PE=3 SV=1	Master Protein Candidate	10	0.933	0.978	0.992	1.106	0.108	0.088	0.152	0.119	11.53	9.049	15.375	10.782	0.933	0.973	0.978	1.108	0.163	0.09	0.279	0.178	13	12	13	12	0.03	0.026	0.042	0.034
E2R4V3	0.0120948	0.0268371	Serpin family F member 2 OS=Canis lupus familiaris OX=9615 GN=SERPINF2 PE=3 SV=1	Master Protein	10	0.933	0.978	0.992	1.106	0.108	0.088	0.152	0.119	11.53	9.049	15.375	10.782	0.933	0.973	0.978	1.108	0.163	0.09	0.279	0.178	13	12	13	12	0.03	0.026	0.042	0.034
A0A5F4CED7	0.0145407	0.0310466	Plasma retinol-binding protein OS=Canis lupus familiaris OX=9615 GN=RBP4 PE=3 SV=1	Master Protein	4	1.028	1.032	1.084	0.857	0.208	0.172	0.242	0.109	20.241	16.674	22.328	12.764	0.945	0.997	1.081	0.836	0.335	0.131	0.263	0.148	13	12	13	12	0.058	0.05	0.067	0.032
F1Q4D9	0.0145407	0.0310466	Plasma retinol-binding protein OS=Canis lupus familiaris OX=9615 GN=RBP4 PE=3 SV=2	Master Protein Candidate	4	1.028	1.032	1.084	0.857	0.208	0.172	0.242	0.109	20.241	16.674	22.328	12.764	0.945	0.997	1.081	0.836	0.335	0.131	0.263	0.148	13	12	13	12	0.058	0.05	0.067	0.032
A0A5F4CTD0	0.0356381	0.0602816	Alpha-1-B glycoprotein OS=Canis lupus familiaris OX=9615 GN=A1BG PE=4 SV=1	Master Protein	14	0.935	1.042	0.924	1.116	0.178	0.149	0.195	0.188	19.063	14.29	21.087	16.853	0.967	1.073	0.876	1.111	0.225	0.24	0.266	0.298	13	12	13	12	0.049	0.043	0.054	0.054
F1PCK2	0.0356381	0.0602816	Alpha-1-B glycoprotein OS=Canis lupus familiaris OX=9615 GN=A1BG PE=4 SV=3	Master Protein Candidate	14	0.935	1.042	0.924	1.116	0.178	0.149	0.195	0.188	19.063	14.29	21.087	16.853	0.967	1.073	0.876	1.111	0.225	0.24	0.266	0.298	13	12	13	12	0.049	0.043	0.054	0.054
F1PSB5	0.0390579	0.0602816	Uncharacterized protein OS=Canis lupus familiaris OX=9615 GN=CFH PE=4 SV=3	None	14	1.05	1.006	0.987	0.921	0.147	0.07	0.104	0.065	13.978	6.949	10.576	7	1.02	1.006	0.989	0.915	0.207	0.083	0.113	0.084	13	12	13	12	0.041	0.02	0.029	0.019
A0A5F4C3Y4	0.0396852	0.0602816	Sex hormone binding globulin OS=Canis lupus familiaris OX=9615 GN=SHBG PE=4 SV=1	Master Protein Candidate	5	0.952	0.948	0.94	1.087	0.11	0.148	0.085	0.156	11.583	15.581	9.09	14.361	0.936	0.91	0.935	1.068	0.099	0.239	0.093	0.164	13	12	13	12	0.031	0.043	0.024	0.045
A0A5F4C536	0.0396852	0.0602816	Sex hormone binding globulin OS=Canis lupus familiaris OX=9615 GN=SHBG PE=4 SV=1	Master Protein Candidate	5	0.952	0.948	0.94	1.087	0.11	0.148	0.085	0.156	11.583	15.581	9.09	14.361	0.936	0.91	0.935	1.068	0.099	0.239	0.093	0.164	13	12	13	12	0.031	0.043	0.024	0.045
E2R2F7	0.0396852	0.0602816	Sex hormone binding globulin OS=Canis lupus familiaris OX=9615 GN=SHBG PE=4 SV=1	Master Protein	5	0.952	0.948	0.94	1.087	0.11	0.148	0.085	0.156	11.583	15.581	9.09	14.361	0.936	0.91	0.935	1.068	0.099	0.239	0.093	0.164	13	12	13	12	0.031	0.043	0.024	0.045
A0A5F4BVG1	0.047496	0.063233	Uncharacterized protein OS=Canis lupus familiaris OX=9615 GN=CFH PE=4 SV=1	Master Protein	15	1.048	1.003	0.99	0.929	0.134	0.064	0.1	0.06	12.783	6.349	10.131	6.51	1.004	1.001	0.996	0.926	0.188	0.08	0.113	0.076	13	12	13	12	0.037	0.018	0.028	0.017
A0A5F4BYC6	0.047496	0.063233	Uncharacterized protein OS=Canis lupus familiaris OX=9615 GN=CFH PE=4 SV=1	Master Protein Candidate	15	1.048	1.003	0.99	0.929	0.134	0.064	0.1	0.06	12.783	6.349	10.131	6.51	1.004	1.001	0.996	0.926	0.188	0.08	0.113	0.076	13	12	13	12	0.037	0.018	0.028	0.017
A0A5F4CHF6	0.047496	0.063233	Uncharacterized protein OS=Canis lupus familiaris OX=9615 GN=CFH PE=4 SV=1	Master Protein Candidate	15	1.048	1.003	0.99	0.929	0.134	0.064	0.1	0.06	12.783	6.349	10.131	6.51	1.004	1.001	0.996	0.926	0.188	0.08	0.113	0.076	13	12	13	12	0.037	0.018	0.028	0.017
A0A5F4CLV4	0.047496	0.063233	Uncharacterized protein OS=Canis lupus familiaris OX=9615 GN=CFH PE=4 SV=1	Master Protein Candidate	15	1.048	1.003	0.99	0.929	0.134	0.064	0.1	0.06	12.783	6.349	10.131	6.51	1.004	1.001	0.996	0.926	0.188	0.08	0.113	0.076	13	12	13	12	0.037	0.018	0.028	0.017
E2RK21	0.047496	0.063233	Uncharacterized protein OS=Canis lupus familiaris OX=9615 GN=CFH PE=4 SV=3	Master Protein Candidate	15	1.048	1.003	0.99	0.929	0.134	0.064	0.1	0.06	12.783	6.349	10.131	6.51	1.004	1.001	0.996	0.926	0.188	0.08	0.113	0.076	13	12	13	12	0.037	0.018	0.028	0.017
J9NTL7	0.047496	0.063233	Uncharacterized protein OS=Canis lupus familiaris OX=9615 GN=CFH PE=4 SV=2	Master Protein Candidate	15	1.048	1.003	0.99	0.929	0.134	0.064	0.1	0.06	12.783	6.349	10.131	6.51	1.004	1.001	0.996	0.926	0.188	0.08	0.113	0.076	13	12	13	12	0.037	0.018	0.028	0.017
A0A0A0RBT6	1.64577e-05	0.000620802	Transferrin receptor protein 1 OS=Canis lupus familiaris OX=9615 PE=2 SV=1	Master Protein Candidate	8	0.977	0.948	0.908	1.219	0.096	0.078	0.085	0.181	9.851	8.25	9.403	14.856	0.965	0.95	0.876	1.185	0.13	0.065	0.139	0.209	12	12	13	12	0.028	0.023	0.024	0.052
F1PEN6	1.64577e-05	0.000620802	Transferrin receptor protein 1 OS=Canis lupus familiaris OX=9615 GN=TFRC PE=3 SV=2	Master Protein	8	0.977	0.948	0.908	1.219	0.096	0.078	0.085	0.181	9.851	8.25	9.403	14.856	0.965	0.95	0.876	1.185	0.13	0.065	0.139	0.209	12	12	13	12	0.028	0.023	0.024	0.052
Q9GLD3	1.64577e-05	0.000620802	Transferrin receptor protein 1 OS=Canis lupus familiaris OX=9615 GN=TFRC PE=1 SV=1	Master Protein Candidate	8	0.977	0.948	0.908	1.219	0.096	0.078	0.085	0.181	9.851	8.25	9.403	14.856	0.965	0.95	0.876	1.185	0.13	0.065	0.139	0.209	12	12	13	12	0.028	0.023	0.024	0.052
F1PG39	0.000595914	0.00481684	Inter-alpha-trypsin inhibitor heavy chain 2 OS=Canis lupus familiaris OX=9615 GN=ITIH2 PE=3 SV=3	Master Protein	11	0.993	1.039	0.958	1.107	0.091	0.068	0.074	0.078	9.173	6.569	7.774	7.034	0.982	1.038	0.977	1.113	0.092	0.084	0.075	0.102	12	12	13	12	0.026	0.02	0.021	0.022
A0A5F4C6Q0	0.0010955	0.00658582	Amyloid beta precursor protein binding family B member 1 OS=Canis lupus familiaris OX=9615 GN=APBB1 PE=4 SV=1	None	4	1.079	1.073	1.099	0.917	0.114	0.103	0.12	0.093	10.605	9.61	10.936	10.091	1.074	1.082	1.1	0.932	0.167	0.066	0.215	0.121	13	11	13	12	0.032	0.031	0.033	0.027
A0A5F4CW44	0.00230663	0.0130513	Inter-alpha-trypsin inhibitor heavy chain 1 OS=Canis lupus familiaris OX=9615 GN=ITIH1 PE=4 SV=1	None	6	1.015	1.012	0.956	1.077	0.063	0.043	0.071	0.067	6.165	4.295	7.46	6.25	1.016	1.011	0.956	1.071	0.072	0.044	0.116	0.105	12	12	13	12	0.018	0.013	0.02	0.019
A0A5S6DEE6	0.00375821	0.0184909	Clusterin OS=Canis lupus familiaris OX=9615 GN=CLU PE=3 SV=1	Master Protein	8	1.072	1.018	1.004	0.896	0.109	0.149	0.138	0.064	10.153	14.638	13.727	7.09	1.077	1	1.023	0.897	0.136	0.219	0.103	0.069	13	12	13	11	0.03	0.043	0.038	0.019
P25473	0.00375821	0.0184909	Clusterin OS=Canis lupus familiaris OX=9615 GN=CLU PE=2 SV=1	Master Protein Candidate	8	1.072	1.018	1.004	0.896	0.109	0.149	0.138	0.064	10.153	14.638	13.727	7.09	1.077	1	1.023	0.897	0.136	0.219	0.103	0.069	13	12	13	11	0.03	0.043	0.038	0.019
A0A5F4BVD8	0.00490994	0.0192162	Inter-alpha-trypsin inhibitor heavy chain 1 OS=Canis lupus familiaris OX=9615 GN=ITIH1 PE=3 SV=1	None	7	1.014	1.009	0.957	1.081	0.066	0.054	0.077	0.075	6.533	5.313	8.074	6.899	1.023	1.003	0.959	1.08	0.092	0.067	0.107	0.091	12	12	13	12	0.019	0.015	0.021	0.022
E2R9D2	0.00571818	0.0192162	Uncharacterized protein OS=Canis lupus familiaris OX=9615 GN=F12 PE=4 SV=3	Master Protein	3	1.041	0.945	0.98	1.089	0.076	0.094	0.061	0.102	7.329	9.946	6.181	9.338	1.032	0.975	0.995	1.062	0.115	0.125	0.08	0.148	13	12	12	12	0.021	0.027	0.017	0.029
A0A5F4C7I8	0.00619204	0.0192162	Anaphylatoxin-like domain-containing protein OS=Canis lupus familiaris OX=9615 GN=LOC484960 PE=4 SV=1	Master Protein	7	1.025	0.97	0.936	1.074	0.06	0.075	0.093	0.11	5.82	7.718	9.962	10.203	1.033	0.996	0.917	1.06	0.078	0.121	0.074	0.154	12	12	13	12	0.017	0.022	0.026	0.032
A0A5F4CED8	0.00619204	0.0192162	Anaphylatoxin-like domain-containing protein OS=Canis lupus familiaris OX=9615 GN=LOC484960 PE=4 SV=1	Master Protein Candidate	7	1.025	0.97	0.936	1.074	0.06	0.075	0.093	0.11	5.82	7.718	9.962	10.203	1.033	0.996	0.917	1.06	0.078	0.121	0.074	0.154	12	12	13	12	0.017	0.022	0.026	0.032
A0A5F4D0A9	0.00619204	0.0192162	Anaphylatoxin-like domain-containing protein OS=Canis lupus familiaris OX=9615 GN=LOC484960 PE=4 SV=1	Master Protein Candidate	7	1.025	0.97	0.936	1.074	0.06	0.075	0.093	0.11	5.82	7.718	9.962	10.203	1.033	0.996	0.917	1.06	0.078	0.121	0.074	0.154	12	12	13	12	0.017	0.022	0.026	0.032
F1P707	0.00619204	0.0192162	Anaphylatoxin-like domain-containing protein OS=Canis lupus familiaris OX=9615 GN=LOC484960 PE=4 SV=3	Master Protein Candidate	7	1.025	0.97	0.936	1.074	0.06	0.075	0.093	0.11	5.82	7.718	9.962	10.203	1.033	0.996	0.917	1.06	0.078	0.121	0.074	0.154	12	12	13	12	0.017	0.022	0.026	0.032
F1PGM9	0.00621274	0.0192162	Complement component 4 binding protein alpha OS=Canis lupus familiaris OX=9615 GN=C4BPA PE=4 SV=3	Master Protein	10	1.005	1.038	1.015	0.863	0.129	0.101	0.139	0.087	12.813	9.764	13.675	10.046	1.046	1.084	1.018	0.845	0.178	0.176	0.131	0.15	12	12	13	12	0.037	0.029	0.038	0.025
A0A5F4BVZ3	0.00677574	0.0192162	Inter-alpha-trypsin inhibitor heavy chain 1 OS=Canis lupus familiaris OX=9615 GN=ITIH1 PE=3 SV=1	Master Protein Candidate	8	1	1.007	0.95	1.069	0.068	0.042	0.073	0.078	6.762	4.207	7.704	7.297	1.001	1.002	0.941	1.064	0.106	0.058	0.1	0.107	12	12	13	12	0.02	0.012	0.02	0.023
A0A5F4C706	0.00677574	0.0192162	Inter-alpha-trypsin inhibitor heavy chain 1 OS=Canis lupus familiaris OX=9615 GN=ITIH1 PE=3 SV=1	Master Protein	8	1	1.007	0.95	1.069	0.068	0.042	0.073	0.078	6.762	4.207	7.704	7.297	1.001	1.002	0.941	1.064	0.106	0.058	0.1	0.107	12	12	13	12	0.02	0.012	0.02	0.023
A0A5F4D6M5	0.00677574	0.0192162	Inter-alpha-trypsin inhibitor heavy chain 1 OS=Canis lupus familiaris OX=9615 GN=ITIH1 PE=3 SV=1	Master Protein Candidate	8	1	1.007	0.95	1.069	0.068	0.042	0.073	0.078	6.762	4.207	7.704	7.297	1.001	1.002	0.941	1.064	0.106	0.058	0.1	0.107	12	12	13	12	0.02	0.012	0.02	0.023
F1Q418	0.00677574	0.0192162	Inter-alpha-trypsin inhibitor heavy chain 1 OS=Canis lupus familiaris OX=9615 GN=ITIH1 PE=3 SV=2	Master Protein Candidate	8	1	1.007	0.95	1.069	0.068	0.042	0.073	0.078	6.762	4.207	7.704	7.297	1.001	1.002	0.941	1.064	0.106	0.058	0.1	0.107	12	12	13	12	0.02	0.012	0.02	0.023
E2R833	0.00725456	0.0192162	Leucine rich alpha-2-glycoprotein 1 OS=Canis lupus familiaris OX=9615 GN=LRG1 PE=4 SV=3	Master Protein	8	0.983	0.939	1.068	0.896	0.123	0.089	0.085	0.142	12.55	9.452	7.939	15.866	0.931	0.946	1.064	0.893	0.194	0.066	0.108	0.182	13	11	13	12	0.034	0.027	0.024	0.041
H9GWY3	0.0102655	0.0247166	Inter-alpha-trypsin inhibitor heavy chain 4 OS=Canis lupus familiaris OX=9615 GN=ITIH4 PE=3 SV=3	Master Protein	14	0.95	0.951	1.266	0.765	0.405	0.299	0.486	0.14	42.589	31.495	38.406	18.334	0.927	0.892	1.188	0.767	0.319	0.554	0.715	0.198	12	12	13	12	0.117	0.086	0.135	0.041
H9GWY1	0.0119148	0.0268371	Inter-alpha-trypsin inhibitor heavy chain 4 OS=Canis lupus familiaris OX=9615 GN=ITIH4 PE=3 SV=3	None	13	0.95	0.954	1.283	0.756	0.405	0.307	0.52	0.154	42.641	32.232	40.508	20.414	0.927	0.895	1.191	0.765	0.315	0.565	0.719	0.252	12	12	13	12	0.117	0.089	0.144	0.045
A0A5F4BNP2	0.0119778	0.0268371	Uncharacterized protein OS=Canis lupus familiaris OX=9615 PE=4 SV=1	None	5	1.015	1.043	1.014	0.86	0.133	0.116	0.124	0.113	13.106	11.107	12.248	13.105	1.052	1.077	0.997	0.902	0.231	0.178	0.124	0.149	12	12	13	12	0.038	0.033	0.034	0.033
A0A5F4C7K2	0.0301061	0.0601905	Vitronectin OS=Canis lupus familiaris OX=9615 GN=VTN PE=4 SV=1	None	7	0.992	1.048	0.961	1.012	0.066	0.06	0.075	0.065	6.618	5.69	7.805	6.421	1.004	1.054	0.961	1.016	0.064	0.09	0.109	0.079	13	12	12	12	0.018	0.017	0.022	0.019
F1PDJ7	0.0372797	0.0602816	Alpha-2-glycoprotein 1, zinc-binding OS=Canis lupus familiaris OX=9615 GN=AZGP1 PE=3 SV=2	Master Protein	2	0.993	1.06	1.073	0.905	0.188	0.098	0.086	0.151	18.974	9.225	7.991	16.664	0.976	1.072	1.072	0.873	0.266	0.106	0.113	0.226	13	12	12	12	0.052	0.028	0.025	0.044
A0A5F4BRW9	0.0382689	0.0602816	Thrombospondin 1 OS=Canis lupus familiaris OX=9615 GN=THBS1 PE=3 SV=1	Master Protein Candidate	7	1.05	0.996	1.087	0.941	0.112	0.112	0.13	0.18	10.705	11.222	11.984	19.11	1.065	0.969	1.07	0.917	0.124	0.124	0.086	0.166	13	11	13	12	0.031	0.034	0.036	0.052
F1PBI6	0.0382689	0.0602816	Thrombospondin 1 OS=Canis lupus familiaris OX=9615 GN=THBS1 PE=3 SV=3	Master Protein	7	1.05	0.996	1.087	0.941	0.112	0.112	0.13	0.18	10.705	11.222	11.984	19.11	1.065	0.969	1.07	0.917	0.124	0.124	0.086	0.166	13	11	13	12	0.031	0.034	0.036	0.052
A0A1K0FUG1	0.0410175	0.0602816	Globin A1 OS=Canis lupus familiaris OX=9615 GN=GLNA1 PE=3 SV=1	Master Protein Candidate	2	1.032	1.179	0.766	0.941	0.266	0.529	0.206	0.308	25.751	44.845	26.839	32.784	0.98	1.058	0.738	0.835	0.284	0.462	0.309	0.384	13	12	12	12	0.074	0.153	0.059	0.089
A0A1K0GGH0	0.0410175	0.0602816	Globin A2 OS=Canis lupus familiaris OX=9615 GN=GLNA2 PE=2 SV=1	Master Protein Candidate	2	1.032	1.179	0.766	0.941	0.266	0.529	0.206	0.308	25.751	44.845	26.839	32.784	0.98	1.058	0.738	0.835	0.284	0.462	0.309	0.384	13	12	12	12	0.074	0.153	0.059	0.089
A0A5F4C1A2	0.0410175	0.0602816	Uncharacterized protein OS=Canis lupus familiaris OX=9615 GN=LOC609402 PE=3 SV=1	Master Protein Candidate	2	1.032	1.179	0.766	0.941	0.266	0.529	0.206	0.308	25.751	44.845	26.839	32.784	0.98	1.058	0.738	0.835	0.284	0.462	0.309	0.384	13	12	12	12	0.074	0.153	0.059	0.089
A0A5F4CSM1	0.0410175	0.0602816	Uncharacterized protein OS=Canis lupus familiaris OX=9615 GN=LOC609402 PE=3 SV=1	Master Protein Candidate	2	1.032	1.179	0.766	0.941	0.266	0.529	0.206	0.308	25.751	44.845	26.839	32.784	0.98	1.058	0.738	0.835	0.284	0.462	0.309	0.384	13	12	12	12	0.074	0.153	0.059	0.089
A0A5F4DAK7	0.0410175	0.0602816	Uncharacterized protein OS=Canis lupus familiaris OX=9615 GN=LOC609402 PE=3 SV=1	Master Protein Candidate	2	1.032	1.179	0.766	0.941	0.266	0.529	0.206	0.308	25.751	44.845	26.839	32.784	0.98	1.058	0.738	0.835	0.284	0.462	0.309	0.384	13	12	12	12	0.074	0.153	0.059	0.089
A0A5F4DDY0	0.0410175	0.0602816	Uncharacterized protein OS=Canis lupus familiaris OX=9615 GN=LOC609402 PE=3 SV=1	Master Protein Candidate	2	1.032	1.179	0.766	0.941	0.266	0.529	0.206	0.308	25.751	44.845	26.839	32.784	0.98	1.058	0.738	0.835	0.284	0.462	0.309	0.384	13	12	12	12	0.074	0.153	0.059	0.089
E2RLH6	0.0410175	0.0602816	GLOBIN domain-containing protein OS=Canis lupus familiaris OX=9615 GN=LOC609402 PE=3 SV=3	Master Protein Candidate	2	1.032	1.179	0.766	0.941	0.266	0.529	0.206	0.308	25.751	44.845	26.839	32.784	0.98	1.058	0.738	0.835	0.284	0.462	0.309	0.384	13	12	12	12	0.074	0.153	0.059	0.089
F1PYZ1	0.0410175	0.0602816	Uncharacterized protein OS=Canis lupus familiaris OX=9615 GN=LOC609402 PE=3 SV=3	Master Protein Candidate	2	1.032	1.179	0.766	0.941	0.266	0.529	0.206	0.308	25.751	44.845	26.839	32.784	0.98	1.058	0.738	0.835	0.284	0.462	0.309	0.384	13	12	12	12	0.074	0.153	0.059	0.089
P60524	0.0410175	0.0602816	Hemoglobin subunit beta OS=Canis lupus familiaris OX=9615 GN=HBB PE=1 SV=1	Master Protein	2	1.032	1.179	0.766	0.941	0.266	0.529	0.206	0.308	25.751	44.845	26.839	32.784	0.98	1.058	0.738	0.835	0.284	0.462	0.309	0.384	13	12	12	12	0.074	0.153	0.059	0.089
A0A5F4BS70	0.000449928	0.00462867	Peptidase S1 domain-containing protein OS=Canis lupus familiaris OX=9615 GN=LOC479668 PE=4 SV=1	Master Protein Candidate	8	1.14	0.913	0.972	0.674	0.287	0.223	0.277	0.192	25.181	24.46	28.532	28.456	1.062	0.926	0.974	0.696	0.303	0.292	0.18	0.276	12	12	12	12	0.083	0.064	0.08	0.055
A0A5F4DB38	0.000449928	0.00462867	Peptidase S1 domain-containing protein OS=Canis lupus familiaris OX=9615 GN=LOC479668 PE=4 SV=1	Master Protein	8	1.14	0.913	0.972	0.674	0.287	0.223	0.277	0.192	25.181	24.46	28.532	28.456	1.062	0.926	0.974	0.696	0.303	0.292	0.18	0.276	12	12	12	12	0.083	0.064	0.08	0.055
G1K2D9	0.000449928	0.00462867	Haptoglobin OS=Canis lupus familiaris OX=9615 GN=LOC479668 PE=3 SV=1	Master Protein Candidate	8	1.14	0.913	0.972	0.674	0.287	0.223	0.277	0.192	25.181	24.46	28.532	28.456	1.062	0.926	0.974	0.696	0.303	0.292	0.18	0.276	12	12	12	12	0.083	0.064	0.08	0.055
P19006	0.000449928	0.00462867	Haptoglobin OS=Canis lupus familiaris OX=9615 GN=HP PE=1 SV=2	Master Protein Candidate	8	1.14	0.913	0.972	0.674	0.287	0.223	0.277	0.192	25.181	24.46	28.532	28.456	1.062	0.926	0.974	0.696	0.303	0.292	0.18	0.276	12	12	12	12	0.083	0.064	0.08	0.055
E2RPB8	0.016922	0.0354621	C-type lectin domain family 3 member B OS=Canis lupus familiaris OX=9615 GN=CLEC3B PE=4 SV=3	Master Protein	2	0.969	1.088	0.932	1.065	0.128	0.139	0.139	0.081	13.166	12.817	14.959	7.584	0.99	1.062	0.892	1.058	0.143	0.116	0.142	0.125	13	11	12	12	0.035	0.042	0.04	0.023
F1PH87	0.0437898	0.0630089	SERPIN domain-containing protein OS=Canis lupus familiaris OX=9615 GN=SERPINA3 PE=3 SV=3	Master Protein	8	1.008	0.931	1.016	0.886	0.137	0.042	0.368	0.049	13.584	4.539	36.214	5.561	0.99	0.922	0.924	0.88	0.197	0.051	0.137	0.029	13	12	12	11	0.038	0.012	0.106	0.015
A0A5F4CFT6	0.00354753	0.0184909	Anaphylatoxin-like domain-containing protein OS=Canis lupus familiaris OX=9615 GN=LOC484960 PE=4 SV=1	None	6	0.974	0.962	0.932	1.102	0.108	0.076	0.108	0.089	11.097	7.916	11.622	8.092	0.996	0.991	0.916	1.085	0.12	0.112	0.118	0.109	12	11	12	10	0.031	0.023	0.031	0.028
F1PQ91	0.0095546	0.023505	Insulin-like growth factor-binding protein 3 OS=Canis lupus familiaris OX=9615 GN=IGFBP3 PE=4 SV=2	Master Protein	5	0.886	0.996	1.009	1.125	0.163	0.112	0.161	0.134	18.432	11.224	15.944	11.941	0.908	1.003	1.038	1.092	0.213	0.157	0.266	0.198	12	11	11	11	0.047	0.034	0.049	0.041
J9P7F7	0.0388855	0.0602816	Fibrinogen C-terminal domain-containing protein OS=Canis lupus familiaris OX=9615 GN=FCN2 PE=3 SV=1	Master Protein	2	1.154	0.906	0.955	0.786	0.365	0.146	0.298	0.224	31.612	16.125	31.178	28.482	1.141	0.899	0.891	0.8	0.457	0.24	0.244	0.276	12	11	11	11	0.105	0.044	0.09	0.068
E2RA67	0.00479525	0.0192162	C-C motif chemokine OS=Canis lupus familiaris OX=9615 GN=CCL14 PE=3 SV=2	Master Protein	2	1.123	0.993	1.003	0.872	0.151	0.07	0.106	0.172	13.437	7.022	10.603	19.712	1.106	0.992	0.981	0.827	0.157	0.098	0.126	0.204	12	10	12	10	0.044	0.022	0.031	0.054
F1PHN8	0.03074	0.0601905	Serpin family A member 4 OS=Canis lupus familiaris OX=9615 GN=SERPINA4 PE=3 SV=3	Master Protein	2	0.919	1.038	1.027	0.95	0.078	0.092	0.14	0.066	8.445	8.914	13.597	6.978	0.92	1.016	1.01	0.944	0.08	0.134	0.146	0.084	11	10	11	11	0.023	0.029	0.042	0.02
A0A5F4BVF3	0.0308496	0.0601905	Lactotransferrin OS=Canis lupus familiaris OX=9615 GN=LTF PE=3 SV=1	Master Protein Candidate	2	1.244	0.88	1.014	0.751	0.176	0.296	0.322	0.126	14.177	33.567	31.77	16.754	1.188	0.942	0.892	0.801	0.254	0.338	0.23	0.101	5	6	4	5	0.079	0.121	0.161	0.056
F1PR54	0.0308496	0.0601905	Lactotransferrin OS=Canis lupus familiaris OX=9615 GN=LTF PE=3 SV=1	Master Protein	2	1.244	0.88	1.014	0.751	0.176	0.296	0.322	0.126	14.177	33.567	31.77	16.754	1.188	0.942	0.892	0.801	0.254	0.338	0.23	0.101	5	6	4	5	0.079	0.121	0.161	0.056
J9P654	0.0439869	0.0630089	Peptidoglycan recognition protein 2 OS=Canis lupus familiaris OX=9615 GN=PGLYRP2 PE=3 SV=1	Master Protein	2	1.106	1.075	1.14	0.929	0.156	0.106	0.228	0.031	14.078	9.836	20.021	3.303	1.095	1.061	1.002	0.926	0.172	0.097	0.239	0.03	6	5	5	4	0.064	0.047	0.102	0.015

## Sheet: Results of post-hoc analysis
Accession	Var1	Var2	Pvalue	FDR	combination	Description	Master	Number.of.Unique.Peptides	FC	log2FC
A0A0A0RBT6	D	C	4.46783e-08	5.14969e-07	CD	Transferrin receptor protein 1 OS=Canis lupus familiaris OX=9615 PE=2 SV=1	Master Protein Candidate	8	1.34251	0.424934
F1PEN6	D	C	4.46783e-08	5.14969e-07	CD	Transferrin receptor protein 1 OS=Canis lupus familiaris OX=9615 GN=TFRC PE=3 SV=2	Master Protein	8	1.34251	0.424934
Q9GLD3	D	C	4.46783e-08	5.14969e-07	CD	Transferrin receptor protein 1 OS=Canis lupus familiaris OX=9615 GN=TFRC PE=1 SV=1	Master Protein Candidate	8	1.34251	0.424934
A0A5F4CP23	D	C	2.27897e-06	1.57607e-05	CD	Peptidase D OS=Canis lupus familiaris OX=9615 GN=PEPD PE=3 SV=1	Master Protein Candidate	5	1.25813	0.331286
F1PNS6	D	C	2.27897e-06	1.57607e-05	CD	Peptidase D OS=Canis lupus familiaris OX=9615 GN=PEPD PE=3 SV=3	Master Protein	5	1.25813	0.331286
A0A0A0RBT6	D	B	4.70689e-06	1.95125e-05	BD	Transferrin receptor protein 1 OS=Canis lupus familiaris OX=9615 PE=2 SV=1	Master Protein Candidate	8	1.28586	0.362739
F1PEN6	D	B	4.70689e-06	1.95125e-05	BD	Transferrin receptor protein 1 OS=Canis lupus familiaris OX=9615 GN=TFRC PE=3 SV=2	Master Protein	8	1.28586	0.362739
Q9GLD3	D	B	4.70689e-06	1.95125e-05	BD	Transferrin receptor protein 1 OS=Canis lupus familiaris OX=9615 GN=TFRC PE=1 SV=1	Master Protein Candidate	8	1.28586	0.362739
A0A5F4C225	D	C	5.07867e-06	1.95125e-05	CD	Peptidase D OS=Canis lupus familiaris OX=9615 GN=PEPD PE=3 SV=1	None	4	1.24353	0.314447
A0A5F4BS70	D	A	7.66119e-06	2.03779e-05	AD	Peptidase S1 domain-containing protein OS=Canis lupus familiaris OX=9615 GN=LOC479668 PE=4 SV=1	Master Protein Candidate	8	0.591228	-0.758213
A0A5F4DB38	D	A	7.66119e-06	2.03779e-05	AD	Peptidase S1 domain-containing protein OS=Canis lupus familiaris OX=9615 GN=LOC479668 PE=4 SV=1	Master Protein	8	0.591228	-0.758213
G1K2D9	D	A	7.66119e-06	2.03779e-05	AD	Haptoglobin OS=Canis lupus familiaris OX=9615 GN=LOC479668 PE=3 SV=1	Master Protein Candidate	8	0.591228	-0.758213
P19006	D	A	7.66119e-06	2.03779e-05	AD	Haptoglobin OS=Canis lupus familiaris OX=9615 GN=HP PE=1 SV=2	Master Protein Candidate	8	0.591228	-0.758213
A0A5F4CPL9	D	C	8.43581e-06	2.08355e-05	CD	Peptidase D OS=Canis lupus familiaris OX=9615 GN=PEPD PE=3 SV=1	None	4	1.26206	0.335782
A0A5F4BXN3	D	A	1.90268e-05	3.44054e-05	AD	Actin-depolymerizing factor OS=Canis lupus familiaris OX=9615 GN=GSN PE=3 SV=1	Master Protein	9	1.21288	0.278439
A0A5F4CJ24	D	A	1.90268e-05	3.44054e-05	AD	Actin-depolymerizing factor OS=Canis lupus familiaris OX=9615 GN=GSN PE=3 SV=1	Master Protein Candidate	9	1.21288	0.278439
F6Y3P9	D	A	1.90268e-05	3.44054e-05	AD	Actin-depolymerizing factor OS=Canis lupus familiaris OX=9615 GN=GSN PE=3 SV=2	Master Protein Candidate	9	1.21288	0.278439
A0A3B0ITT8	D	A	1.9853e-05	3.44054e-05	AD	Adiponectin B OS=Canis lupus familiaris OX=9615 GN=ADIB PE=4 SV=1	Master Protein	2	0.748673	-0.417593
E2RJC2	D	A	1.9853e-05	3.44054e-05	AD	Complement C1q C chain OS=Canis lupus familiaris OX=9615 GN=C1QC PE=4 SV=2	Master Protein Candidate	2	0.748673	-0.417593
F1PG39	D	C	1.98999e-05	3.44054e-05	CD	Inter-alpha-trypsin inhibitor heavy chain 2 OS=Canis lupus familiaris OX=9615 GN=ITIH2 PE=3 SV=3	Master Protein	11	1.15553	0.208558
A0A0A0RBT6	D	A	3.63834e-05	5.46993e-05	AD	Transferrin receptor protein 1 OS=Canis lupus familiaris OX=9615 PE=2 SV=1	Master Protein Candidate	8	1.2477	0.319268
F1PEN6	D	A	3.63834e-05	5.46993e-05	AD	Transferrin receptor protein 1 OS=Canis lupus familiaris OX=9615 GN=TFRC PE=3 SV=2	Master Protein	8	1.2477	0.319268
Q9GLD3	D	A	3.63834e-05	5.46993e-05	AD	Transferrin receptor protein 1 OS=Canis lupus familiaris OX=9615 GN=TFRC PE=1 SV=1	Master Protein Candidate	8	1.2477	0.319268
A0A5F4CW44	D	C	6.77859e-05	9.76639e-05	CD	Inter-alpha-trypsin inhibitor heavy chain 1 OS=Canis lupus familiaris OX=9615 GN=ITIH1 PE=4 SV=1	None	6	1.12657	0.171936
A0A5F4CP23	D	B	8.20971e-05	0.000109184	BD	Peptidase D OS=Canis lupus familiaris OX=9615 GN=PEPD PE=3 SV=1	Master Protein Candidate	5	1.19711	0.259556
F1PNS6	D	B	8.20971e-05	0.000109184	BD	Peptidase D OS=Canis lupus familiaris OX=9615 GN=PEPD PE=3 SV=3	Master Protein	5	1.19711	0.259556
A0A5F4CPL9	D	B	8.77681e-05	0.000112403	BD	Peptidase D OS=Canis lupus familiaris OX=9615 GN=PEPD PE=3 SV=1	None	4	1.2103	0.275371
A0A5F4C6Q0	D	C	0.00012299	0.000151886	CD	Amyloid beta precursor protein binding family B member 1 OS=Canis lupus familiaris OX=9615 GN=APBB1 PE=4 SV=1	None	4	0.834395	-0.261198
A0A5F4C225	D	B	0.000144773	0.000172621	BD	Peptidase D OS=Canis lupus familiaris OX=9615 GN=PEPD PE=3 SV=1	None	4	1.18969	0.250587
F1PZR4	D	B	0.000177946	0.000195203	BD	Amyloid beta precursor protein binding family B member 1 OS=Canis lupus familiaris OX=9615 GN=APBB1 PE=4 SV=3	Master Protein	5	0.841865	-0.24834
E2RA67	D	A	0.000178781	0.000195203	AD	C-C motif chemokine OS=Canis lupus familiaris OX=9615 GN=CCL14 PE=3 SV=2	Master Protein	2	0.776492	-0.364958
A0A5S6DEE6	D	A	0.000186292	0.000195203	AD	Clusterin OS=Canis lupus familiaris OX=9615 GN=CLU PE=3 SV=1	Master Protein	8	0.835821	-0.258734
P25473	D	A	0.000186292	0.000195203	AD	Clusterin OS=Canis lupus familiaris OX=9615 GN=CLU PE=2 SV=1	Master Protein Candidate	8	0.835821	-0.258734
A0A5F4BVD8	D	C	0.000215931	0.000219604	CD	Inter-alpha-trypsin inhibitor heavy chain 1 OS=Canis lupus familiaris OX=9615 GN=ITIH1 PE=3 SV=1	None	7	1.12957	0.175776
A0A5F4CFT6	D	C	0.000265527	0.000255523	CD	Anaphylatoxin-like domain-containing protein OS=Canis lupus familiaris OX=9615 GN=LOC484960 PE=4 SV=1	None	6	1.1824	0.241722
A0A5F4CP23	D	A	0.000287226	0.000255523	AD	Peptidase D OS=Canis lupus familiaris OX=9615 GN=PEPD PE=3 SV=1	Master Protein Candidate	5	1.19588	0.258068
F1PNS6	D	A	0.000287226	0.000255523	AD	Peptidase D OS=Canis lupus familiaris OX=9615 GN=PEPD PE=3 SV=3	Master Protein	5	1.19588	0.258068
A0A3B0ITT8	D	B	0.000292685	0.000255523	BD	Adiponectin B OS=Canis lupus familiaris OX=9615 GN=ADIB PE=4 SV=1	Master Protein	2	0.795861	-0.329412
E2RJC2	D	B	0.000292685	0.000255523	BD	Complement C1q C chain OS=Canis lupus familiaris OX=9615 GN=C1QC PE=4 SV=2	Master Protein Candidate	2	0.795861	-0.329412
A0A5F4BVZ3	D	C	0.000317756	0.000255523	CD	Inter-alpha-trypsin inhibitor heavy chain 1 OS=Canis lupus familiaris OX=9615 GN=ITIH1 PE=3 SV=1	Master Protein Candidate	8	1.12526	0.170262
A0A5F4C706	D	C	0.000317756	0.000255523	CD	Inter-alpha-trypsin inhibitor heavy chain 1 OS=Canis lupus familiaris OX=9615 GN=ITIH1 PE=3 SV=1	Master Protein	8	1.12526	0.170262
A0A5F4D6M5	D	C	0.000317756	0.000255523	CD	Inter-alpha-trypsin inhibitor heavy chain 1 OS=Canis lupus familiaris OX=9615 GN=ITIH1 PE=3 SV=1	Master Protein Candidate	8	1.12526	0.170262
F1Q418	D	C	0.000317756	0.000255523	CD	Inter-alpha-trypsin inhibitor heavy chain 1 OS=Canis lupus familiaris OX=9615 GN=ITIH1 PE=3 SV=2	Master Protein Candidate	8	1.12526	0.170262
F1PZR4	D	C	0.000355284	0.000279208	CD	Amyloid beta precursor protein binding family B member 1 OS=Canis lupus familiaris OX=9615 GN=APBB1 PE=4 SV=3	Master Protein	5	0.851201	-0.232427
A0A5F4C225	D	A	0.000386604	0.00029707	AD	Peptidase D OS=Canis lupus familiaris OX=9615 GN=PEPD PE=3 SV=1	None	4	1.18969	0.250587
A0A5F4C6Q0	D	A	0.000447113	0.000311464	AD	Amyloid beta precursor protein binding family B member 1 OS=Canis lupus familiaris OX=9615 GN=APBB1 PE=4 SV=1	None	4	0.849861	-0.234701
A0A5F4DM93	D	A	0.000450373	0.000311464	AD	Eukaryotic translation initiation factor 4A2 OS=Canis lupus familiaris OX=9615 GN=EIF4A2 PE=4 SV=1	Master Protein Candidate	2	1.47911	0.564732
Q76C76	D	A	0.000450373	0.000311464	AD	Adiponectin OS=Canis lupus familiaris OX=9615 GN=apM1 PE=2 SV=1	Master Protein Candidate	2	1.47911	0.564732
Q95J95	D	A	0.000450373	0.000311464	AD	Adiponectin (Fragment) OS=Canis lupus familiaris OX=9615 GN=APM1 PE=2 SV=1	Master Protein Candidate	2	1.47911	0.564732
F1PQ91	D	A	0.000485259	0.00032901	AD	Insulin-like growth factor-binding protein 3 OS=Canis lupus familiaris OX=9615 GN=IGFBP3 PE=4 SV=2	Master Protein	5	1.26975	0.344546
E2R833	D	C	0.000528971	0.00035175	CD	Leucine rich alpha-2-glycoprotein 1 OS=Canis lupus familiaris OX=9615 GN=LRG1 PE=4 SV=3	Master Protein	8	0.838951	-0.253341
H9GWY3	D	C	0.000570984	0.000372523	CD	Inter-alpha-trypsin inhibitor heavy chain 4 OS=Canis lupus familiaris OX=9615 GN=ITIH4 PE=3 SV=3	Master Protein	14	0.604265	-0.726746
F1PZR4	D	A	0.000585718	0.00037506	AD	Amyloid beta precursor protein binding family B member 1 OS=Canis lupus familiaris OX=9615 GN=APBB1 PE=4 SV=3	Master Protein	5	0.859944	-0.217685
A0A5F4D8W3	D	B	0.000628764	0.000388245	BD	Vitamin K-dependent protein S OS=Canis lupus familiaris OX=9615 GN=PROS1 PE=4 SV=1	Master Protein	7	0.850139	-0.23423
F1PSS8	D	B	0.000628764	0.000388245	BD	Vitamin K-dependent protein S OS=Canis lupus familiaris OX=9615 GN=PROS1 PE=4 SV=3	Master Protein Candidate	7	0.850139	-0.23423
F1PGM9	D	B	0.000690038	0.000418604	BD	Complement component 4 binding protein alpha OS=Canis lupus familiaris OX=9615 GN=C4BPA PE=4 SV=3	Master Protein	10	0.831407	-0.266374
H9GWY1	D	C	0.000702143	0.000418604	CD	Inter-alpha-trypsin inhibitor heavy chain 4 OS=Canis lupus familiaris OX=9615 GN=ITIH4 PE=3 SV=3	None	13	0.589244	-0.763063
A0A5F4C6Q0	D	B	0.000757225	0.000420963	BD	Amyloid beta precursor protein binding family B member 1 OS=Canis lupus familiaris OX=9615 GN=APBB1 PE=4 SV=1	None	4	0.854613	-0.226656
A0A5F4CCV6	D	A	0.000779563	0.000420963	AD	Complement C7 OS=Canis lupus familiaris OX=9615 GN=C7 PE=3 SV=1	Master Protein Candidate	13	1.19888	0.26169
E2RG01	D	A	0.000779563	0.000420963	AD	Complement C7 OS=Canis lupus familiaris OX=9615 GN=C7 PE=3 SV=3	Master Protein	13	1.19888	0.26169
A0A5F4CAL0	D	A	0.000819703	0.000420963	AD	Complement C7 OS=Canis lupus familiaris OX=9615 GN=C7 PE=3 SV=1	None	12	1.2	0.263034
A0A5F4C7I8	D	C	0.000839384	0.000420963	CD	Anaphylatoxin-like domain-containing protein OS=Canis lupus familiaris OX=9615 GN=LOC484960 PE=4 SV=1	Master Protein	7	1.14744	0.198414
A0A5F4CED8	D	C	0.000839384	0.000420963	CD	Anaphylatoxin-like domain-containing protein OS=Canis lupus familiaris OX=9615 GN=LOC484960 PE=4 SV=1	Master Protein Candidate	7	1.14744	0.198414
A0A5F4D0A9	D	C	0.000839384	0.000420963	CD	Anaphylatoxin-like domain-containing protein OS=Canis lupus familiaris OX=9615 GN=LOC484960 PE=4 SV=1	Master Protein Candidate	7	1.14744	0.198414
F1P707	D	C	0.000839384	0.000420963	CD	Anaphylatoxin-like domain-containing protein OS=Canis lupus familiaris OX=9615 GN=LOC484960 PE=4 SV=3	Master Protein Candidate	7	1.14744	0.198414
A0A5F4BS70	D	C	0.00085219	0.000420963	CD	Peptidase S1 domain-containing protein OS=Canis lupus familiaris OX=9615 GN=LOC479668 PE=4 SV=1	Master Protein Candidate	8	0.693416	-0.528208
A0A5F4DB38	D	C	0.00085219	0.000420963	CD	Peptidase S1 domain-containing protein OS=Canis lupus familiaris OX=9615 GN=LOC479668 PE=4 SV=1	Master Protein	8	0.693416	-0.528208
G1K2D9	D	C	0.00085219	0.000420963	CD	Haptoglobin OS=Canis lupus familiaris OX=9615 GN=LOC479668 PE=3 SV=1	Master Protein Candidate	8	0.693416	-0.528208
P19006	D	C	0.00085219	0.000420963	CD	Haptoglobin OS=Canis lupus familiaris OX=9615 GN=HP PE=1 SV=2	Master Protein Candidate	8	0.693416	-0.528208
F1PG39	D	A	0.000872356	0.000424856	AD	Inter-alpha-trypsin inhibitor heavy chain 2 OS=Canis lupus familiaris OX=9615 GN=ITIH2 PE=3 SV=3	Master Protein	11	1.1148	0.15679
A0A5F4CPL9	D	A	0.000905898	0.000435064	AD	Peptidase D OS=Canis lupus familiaris OX=9615 GN=PEPD PE=3 SV=1	None	4	1.19151	0.252793
A0A5F4CB96	D	A	0.000933662	0.000436279	AD	Serpin family F member 2 OS=Canis lupus familiaris OX=9615 GN=SERPINF2 PE=3 SV=1	Master Protein Candidate	10	1.18542	0.245402
E2R4V3	D	A	0.000933662	0.000436279	AD	Serpin family F member 2 OS=Canis lupus familiaris OX=9615 GN=SERPINF2 PE=3 SV=1	Master Protein	10	1.18542	0.245402
E2R9D2	D	B	0.00100961	0.000465477	BD	Uncharacterized protein OS=Canis lupus familiaris OX=9615 GN=F12 PE=4 SV=3	Master Protein	3	1.15238	0.204618
A0A5F4CFT6	D	B	0.00154266	0.000701878	BD	Anaphylatoxin-like domain-containing protein OS=Canis lupus familiaris OX=9615 GN=LOC484960 PE=4 SV=1	None	6	1.14553	0.196015
A0A5F4BNP2	D	B	0.00162514	0.000729803	BD	Uncharacterized protein OS=Canis lupus familiaris OX=9615 PE=4 SV=1	None	5	0.824545	-0.278331
A0A5F4BXN3	D	B	0.00181136	0.000782927	BD	Actin-depolymerizing factor OS=Canis lupus familiaris OX=9615 GN=GSN PE=3 SV=1	Master Protein	9	1.11883	0.161993
A0A5F4CJ24	D	B	0.00181136	0.000782927	BD	Actin-depolymerizing factor OS=Canis lupus familiaris OX=9615 GN=GSN PE=3 SV=1	Master Protein Candidate	9	1.11883	0.161993
F6Y3P9	D	B	0.00181136	0.000782927	BD	Actin-depolymerizing factor OS=Canis lupus familiaris OX=9615 GN=GSN PE=3 SV=2	Master Protein Candidate	9	1.11883	0.161993
A0A5F4CED7	D	C	0.00214652	0.000905162	CD	Plasma retinol-binding protein OS=Canis lupus familiaris OX=9615 GN=RBP4 PE=3 SV=1	Master Protein	4	0.79059	-0.338998
F1Q4D9	D	C	0.00214652	0.000905162	CD	Plasma retinol-binding protein OS=Canis lupus familiaris OX=9615 GN=RBP4 PE=3 SV=2	Master Protein Candidate	4	0.79059	-0.338998
A0A5F4CAL0	B	A	0.00342246	0.00142582	AB	Complement C7 OS=Canis lupus familiaris OX=9615 GN=C7 PE=3 SV=1	None	12	1.16966	0.226093
A0A5F4BXN3	D	C	0.00393128	0.00158067	CD	Actin-depolymerizing factor OS=Canis lupus familiaris OX=9615 GN=GSN PE=3 SV=1	Master Protein	9	1.11323	0.154747
A0A5F4CJ24	D	C	0.00393128	0.00158067	CD	Actin-depolymerizing factor OS=Canis lupus familiaris OX=9615 GN=GSN PE=3 SV=1	Master Protein Candidate	9	1.11323	0.154747
F6Y3P9	D	C	0.00393128	0.00158067	CD	Actin-depolymerizing factor OS=Canis lupus familiaris OX=9615 GN=GSN PE=3 SV=2	Master Protein Candidate	9	1.11323	0.154747
A0A3B0ITT8	D	C	0.0042255	0.00166036	CD	Adiponectin B OS=Canis lupus familiaris OX=9615 GN=ADIB PE=4 SV=1	Master Protein	2	0.835143	-0.259905
E2RJC2	D	C	0.0042255	0.00166036	CD	Complement C1q C chain OS=Canis lupus familiaris OX=9615 GN=C1QC PE=4 SV=2	Master Protein Candidate	2	0.835143	-0.259905
E2R9D2	D	C	0.00436647	0.00169647	CD	Uncharacterized protein OS=Canis lupus familiaris OX=9615 GN=F12 PE=4 SV=3	Master Protein	3	1.11122	0.15215
A0A5S6DEE6	D	C	0.00457698	0.00173895	CD	Clusterin OS=Canis lupus familiaris OX=9615 GN=CLU PE=3 SV=1	Master Protein	8	0.89243	-0.164189
P25473	D	C	0.00457698	0.00173895	CD	Clusterin OS=Canis lupus familiaris OX=9615 GN=CLU PE=2 SV=1	Master Protein Candidate	8	0.89243	-0.164189
F1PGM9	D	C	0.00470303	0.00173895	CD	Complement component 4 binding protein alpha OS=Canis lupus familiaris OX=9615 GN=C4BPA PE=4 SV=3	Master Protein	10	0.850246	-0.234047
A0A5F4CCV6	B	A	0.00472727	0.00173895	AB	Complement C7 OS=Canis lupus familiaris OX=9615 GN=C7 PE=3 SV=1	Master Protein Candidate	13	1.16648	0.222162
E2RG01	B	A	0.00472727	0.00173895	AB	Complement C7 OS=Canis lupus familiaris OX=9615 GN=C7 PE=3 SV=3	Master Protein	13	1.16648	0.222162
E2RPB8	C	B	0.00586156	0.00213351	BC	C-type lectin domain family 3 member B OS=Canis lupus familiaris OX=9615 GN=CLEC3B PE=4 SV=3	Master Protein	2	0.856618	-0.223277
A0A5F4CFT6	D	A	0.00599238	0.00215841	AD	Anaphylatoxin-like domain-containing protein OS=Canis lupus familiaris OX=9615 GN=LOC484960 PE=4 SV=1	None	6	1.13142	0.178131
F1PGM9	D	A	0.0062957	0.00224429	AD	Complement component 4 binding protein alpha OS=Canis lupus familiaris OX=9615 GN=C4BPA PE=4 SV=3	Master Protein	10	0.858706	-0.219763
A0A5F4D8W3	D	A	0.00710171	0.00248047	AD	Vitamin K-dependent protein S OS=Canis lupus familiaris OX=9615 GN=PROS1 PE=4 SV=1	Master Protein	7	0.864534	-0.210005
F1PSS8	D	A	0.00710171	0.00248047	AD	Vitamin K-dependent protein S OS=Canis lupus familiaris OX=9615 GN=PROS1 PE=4 SV=3	Master Protein Candidate	7	0.864534	-0.210005
A0A5F4CED7	D	B	0.00770676	0.0026385	BD	Plasma retinol-binding protein OS=Canis lupus familiaris OX=9615 GN=RBP4 PE=3 SV=1	Master Protein	4	0.830426	-0.268076
F1Q4D9	D	B	0.00770676	0.0026385	BD	Plasma retinol-binding protein OS=Canis lupus familiaris OX=9615 GN=RBP4 PE=3 SV=2	Master Protein Candidate	4	0.830426	-0.268076
A0A5F4BNP2	D	C	0.00821122	0.00278364	CD	Uncharacterized protein OS=Canis lupus familiaris OX=9615 PE=4 SV=1	None	5	0.848126	-0.237649
F1PG39	C	B	0.00845747	0.00283929	BC	Inter-alpha-trypsin inhibitor heavy chain 2 OS=Canis lupus familiaris OX=9615 GN=ITIH2 PE=3 SV=3	Master Protein	11	0.92204	-0.117098
A0A5F4BS70	D	B	0.00912867	0.00295005	BD	Peptidase S1 domain-containing protein OS=Canis lupus familiaris OX=9615 GN=LOC479668 PE=4 SV=1	Master Protein Candidate	8	0.738226	-0.437866
A0A5F4DB38	D	B	0.00912867	0.00295005	BD	Peptidase S1 domain-containing protein OS=Canis lupus familiaris OX=9615 GN=LOC479668 PE=4 SV=1	Master Protein	8	0.738226	-0.437866
G1K2D9	D	B	0.00912867	0.00295005	BD	Haptoglobin OS=Canis lupus familiaris OX=9615 GN=LOC479668 PE=3 SV=1	Master Protein Candidate	8	0.738226	-0.437866
P19006	D	B	0.00912867	0.00295005	BD	Haptoglobin OS=Canis lupus familiaris OX=9615 GN=HP PE=1 SV=2	Master Protein Candidate	8	0.738226	-0.437866
A0A5S6DEE6	D	B	0.010925	0.00336838	BD	Clusterin OS=Canis lupus familiaris OX=9615 GN=CLU PE=3 SV=1	Master Protein	8	0.880157	-0.184167
P25473	D	B	0.010925	0.00336838	BD	Clusterin OS=Canis lupus familiaris OX=9615 GN=CLU PE=2 SV=1	Master Protein Candidate	8	0.880157	-0.184167
E2R833	C	B	0.0110104	0.00336838	BC	Leucine rich alpha-2-glycoprotein 1 OS=Canis lupus familiaris OX=9615 GN=LRG1 PE=4 SV=3	Master Protein	8	1.13738	0.185715
A0A5F4C7I8	C	A	0.0111825	0.00336838	AC	Anaphylatoxin-like domain-containing protein OS=Canis lupus familiaris OX=9615 GN=LOC484960 PE=4 SV=1	Master Protein	7	0.913171	-0.131043
A0A5F4CED8	C	A	0.0111825	0.00336838	AC	Anaphylatoxin-like domain-containing protein OS=Canis lupus familiaris OX=9615 GN=LOC484960 PE=4 SV=1	Master Protein Candidate	7	0.913171	-0.131043
A0A5F4D0A9	C	A	0.0111825	0.00336838	AC	Anaphylatoxin-like domain-containing protein OS=Canis lupus familiaris OX=9615 GN=LOC484960 PE=4 SV=1	Master Protein Candidate	7	0.913171	-0.131043
F1P707	C	A	0.0111825	0.00336838	AC	Anaphylatoxin-like domain-containing protein OS=Canis lupus familiaris OX=9615 GN=LOC484960 PE=4 SV=3	Master Protein Candidate	7	0.913171	-0.131043
A0A5F4BNP2	D	A	0.0112024	0.00336838	AD	Uncharacterized protein OS=Canis lupus familiaris OX=9615 PE=4 SV=1	None	5	0.847291	-0.239071
A0A5F4C7I8	D	B	0.0127789	0.00370065	BD	Anaphylatoxin-like domain-containing protein OS=Canis lupus familiaris OX=9615 GN=LOC484960 PE=4 SV=1	Master Protein	7	1.10722	0.146937
A0A5F4CED8	D	B	0.0127789	0.00370065	BD	Anaphylatoxin-like domain-containing protein OS=Canis lupus familiaris OX=9615 GN=LOC484960 PE=4 SV=1	Master Protein Candidate	7	1.10722	0.146937
A0A5F4D0A9	D	B	0.0127789	0.00370065	BD	Anaphylatoxin-like domain-containing protein OS=Canis lupus familiaris OX=9615 GN=LOC484960 PE=4 SV=1	Master Protein Candidate	7	1.10722	0.146937
F1P707	D	B	0.0127789	0.00370065	BD	Anaphylatoxin-like domain-containing protein OS=Canis lupus familiaris OX=9615 GN=LOC484960 PE=4 SV=3	Master Protein Candidate	7	1.10722	0.146937
A0A5F4CW44	D	B	0.0128541	0.00370065	BD	Inter-alpha-trypsin inhibitor heavy chain 1 OS=Canis lupus familiaris OX=9615 GN=ITIH1 PE=4 SV=1	None	6	1.06423	0.089809
A0A0B4J198	C	A	0.0132707	0.00370065	AC	Adiponectin D OS=Canis lupus familiaris OX=9615 GN=EIF4A2 PE=4 SV=2	Master Protein	2	1.39556	0.480846
A0A5F4DM93	C	A	0.0132707	0.00370065	AC	Eukaryotic translation initiation factor 4A2 OS=Canis lupus familiaris OX=9615 GN=EIF4A2 PE=4 SV=1	Master Protein Candidate	2	1.39556	0.480846
Q76C76	C	A	0.0132707	0.00370065	AC	Adiponectin OS=Canis lupus familiaris OX=9615 GN=apM1 PE=2 SV=1	Master Protein Candidate	2	1.39556	0.480846
Q95J95	C	A	0.0132707	0.00370065	AC	Adiponectin (Fragment) OS=Canis lupus familiaris OX=9615 GN=APM1 PE=2 SV=1	Master Protein Candidate	2	1.39556	0.480846
E2RPB8	D	C	0.0148674	0.00411274	CD	C-type lectin domain family 3 member B OS=Canis lupus familiaris OX=9615 GN=CLEC3B PE=4 SV=3	Master Protein	2	1.1427	0.192452
A0A5F4BVD8	D	B	0.0152439	0.00418342	BD	Inter-alpha-trypsin inhibitor heavy chain 1 OS=Canis lupus familiaris OX=9615 GN=ITIH1 PE=3 SV=1	None	7	1.07136	0.0994403
A0A5F4CB96	D	B	0.0156898	0.00423852	BD	Serpin family F member 2 OS=Canis lupus familiaris OX=9615 GN=SERPINF2 PE=3 SV=1	Master Protein Candidate	10	1.13088	0.177445
E2R4V3	D	B	0.0156898	0.00423852	BD	Serpin family F member 2 OS=Canis lupus familiaris OX=9615 GN=SERPINF2 PE=3 SV=1	Master Protein	10	1.13088	0.177445
A0A5F4CED7	D	A	0.0159368	0.004239	AD	Plasma retinol-binding protein OS=Canis lupus familiaris OX=9615 GN=RBP4 PE=3 SV=1	Master Protein	4	0.833658	-0.262473
F1Q4D9	D	A	0.0159368	0.004239	AD	Plasma retinol-binding protein OS=Canis lupus familiaris OX=9615 GN=RBP4 PE=3 SV=2	Master Protein Candidate	4	0.833658	-0.262473
E2R9D2	B	A	0.0226393	0.00597582	AB	Uncharacterized protein OS=Canis lupus familiaris OX=9615 GN=F12 PE=4 SV=3	Master Protein	3	0.907781	-0.139584
E2R833	C	A	0.022845	0.00598443	AC	Leucine rich alpha-2-glycoprotein 1 OS=Canis lupus familiaris OX=9615 GN=LRG1 PE=4 SV=3	Master Protein	8	1.08647	0.119648
A0A5F4BS70	B	A	0.0237795	0.00604603	AB	Peptidase S1 domain-containing protein OS=Canis lupus familiaris OX=9615 GN=LOC479668 PE=4 SV=1	Master Protein Candidate	8	0.800877	-0.320347
A0A5F4DB38	B	A	0.0237795	0.00604603	AB	Peptidase S1 domain-containing protein OS=Canis lupus familiaris OX=9615 GN=LOC479668 PE=4 SV=1	Master Protein	8	0.800877	-0.320347
G1K2D9	B	A	0.0237795	0.00604603	AB	Haptoglobin OS=Canis lupus familiaris OX=9615 GN=LOC479668 PE=3 SV=1	Master Protein Candidate	8	0.800877	-0.320347
P19006	B	A	0.0237795	0.00604603	AB	Haptoglobin OS=Canis lupus familiaris OX=9615 GN=HP PE=1 SV=2	Master Protein Candidate	8	0.800877	-0.320347
E2RPB8	B	A	0.0248029	0.0062602	AB	C-type lectin domain family 3 member B OS=Canis lupus familiaris OX=9615 GN=CLEC3B PE=4 SV=3	Master Protein	2	1.12281	0.16711
A0A5F4BVZ3	D	A	0.0293804	0.00720517	AD	Inter-alpha-trypsin inhibitor heavy chain 1 OS=Canis lupus familiaris OX=9615 GN=ITIH1 PE=3 SV=1	Master Protein Candidate	8	1.069	0.0962619
A0A5F4C706	D	A	0.0293804	0.00720517	AD	Inter-alpha-trypsin inhibitor heavy chain 1 OS=Canis lupus familiaris OX=9615 GN=ITIH1 PE=3 SV=1	Master Protein	8	1.069	0.0962619
A0A5F4D6M5	D	A	0.0293804	0.00720517	AD	Inter-alpha-trypsin inhibitor heavy chain 1 OS=Canis lupus familiaris OX=9615 GN=ITIH1 PE=3 SV=1	Master Protein Candidate	8	1.069	0.0962619
F1Q418	D	A	0.0293804	0.00720517	AD	Inter-alpha-trypsin inhibitor heavy chain 1 OS=Canis lupus familiaris OX=9615 GN=ITIH1 PE=3 SV=2	Master Protein Candidate	8	1.069	0.0962619
A0A5F4CW44	D	A	0.0298436	0.00726722	AD	Inter-alpha-trypsin inhibitor heavy chain 1 OS=Canis lupus familiaris OX=9615 GN=ITIH1 PE=4 SV=1	None	6	1.06108	0.0855385
A0A5F4D8W3	D	C	0.0311143	0.00747142	CD	Vitamin K-dependent protein S OS=Canis lupus familiaris OX=9615 GN=PROS1 PE=4 SV=1	Master Protein	7	0.904528	-0.144764
F1PSS8	D	C	0.0311143	0.00747142	CD	Vitamin K-dependent protein S OS=Canis lupus familiaris OX=9615 GN=PROS1 PE=4 SV=3	Master Protein Candidate	7	0.904528	-0.144764
A0A5F4BVD8	D	A	0.0318218	0.00758862	AD	Inter-alpha-trypsin inhibitor heavy chain 1 OS=Canis lupus familiaris OX=9615 GN=ITIH1 PE=3 SV=1	None	7	1.06607	0.0923089
A0A5F4CB96	D	C	0.0335954	0.00790258	CD	Serpin family F member 2 OS=Canis lupus familiaris OX=9615 GN=SERPINF2 PE=3 SV=1	Master Protein Candidate	10	1.11492	0.156939
E2R4V3	D	C	0.0335954	0.00790258	CD	Serpin family F member 2 OS=Canis lupus familiaris OX=9615 GN=SERPINF2 PE=3 SV=1	Master Protein	10	1.11492	0.156939
E2RA67	B	A	0.0343088	0.00801585	AB	C-C motif chemokine OS=Canis lupus familiaris OX=9615 GN=CCL14 PE=3 SV=2	Master Protein	2	0.884239	-0.177492
A0A5F4CAL0	C	A	0.0380146	0.00882205	AC	Complement C7 OS=Canis lupus familiaris OX=9615 GN=C7 PE=3 SV=1	None	12	1.14382	0.19386
E2RA67	C	A	0.0389197	0.00890212	AC	C-C motif chemokine OS=Canis lupus familiaris OX=9615 GN=CCL14 PE=3 SV=2	Master Protein	2	0.893143	-0.163036
A0A5F4CCV6	C	A	0.0391319	0.00890212	AC	Complement C7 OS=Canis lupus familiaris OX=9615 GN=C7 PE=3 SV=1	Master Protein Candidate	13	1.14078	0.190023
E2RG01	C	A	0.0391319	0.00890212	AC	Complement C7 OS=Canis lupus familiaris OX=9615 GN=C7 PE=3 SV=3	Master Protein	13	1.14078	0.190023
A0A5F4CW44	C	A	0.0411183	0.00929285	AC	Inter-alpha-trypsin inhibitor heavy chain 1 OS=Canis lupus familiaris OX=9615 GN=ITIH1 PE=4 SV=1	None	6	0.941872	-0.0863972
E2RA67	D	C	0.0425243	0.00954822	CD	C-C motif chemokine OS=Canis lupus familiaris OX=9615 GN=CCL14 PE=3 SV=2	Master Protein	2	0.869392	-0.201922
F1PQ91	D	B	0.0468336	0.010448	BD	Insulin-like growth factor-binding protein 3 OS=Canis lupus familiaris OX=9615 GN=IGFBP3 PE=4 SV=2	Master Protein	5	1.12952	0.175707
H9GWY3	C	A	0.0473936	0.0105051	AC	Inter-alpha-trypsin inhibitor heavy chain 4 OS=Canis lupus familiaris OX=9615 GN=ITIH4 PE=3 SV=3	Master Protein	14	1.33263	0.414278
A0A5F4BVZ3	D	B	0.0504655	0.0109064	BD	Inter-alpha-trypsin inhibitor heavy chain 1 OS=Canis lupus familiaris OX=9615 GN=ITIH1 PE=3 SV=1	Master Protein Candidate	8	1.06157	0.0861982
A0A5F4C706	D	B	0.0504655	0.0109064	BD	Inter-alpha-trypsin inhibitor heavy chain 1 OS=Canis lupus familiaris OX=9615 GN=ITIH1 PE=3 SV=1	Master Protein	8	1.06157	0.0861982
A0A5F4D6M5	D	B	0.0504655	0.0109064	BD	Inter-alpha-trypsin inhibitor heavy chain 1 OS=Canis lupus familiaris OX=9615 GN=ITIH1 PE=3 SV=1	Master Protein Candidate	8	1.06157	0.0861982
F1Q418	D	B	0.0504655	0.0109064	BD	Inter-alpha-trypsin inhibitor heavy chain 1 OS=Canis lupus familiaris OX=9615 GN=ITIH1 PE=3 SV=2	Master Protein Candidate	8	1.06157	0.0861982
H9GWY1	C	A	0.0532431	0.0114352	AC	Inter-alpha-trypsin inhibitor heavy chain 4 OS=Canis lupus familiaris OX=9615 GN=ITIH4 PE=3 SV=3	None	13	1.35053	0.433522
F1PG39	D	B	0.0545814	0.0116503	BD	Inter-alpha-trypsin inhibitor heavy chain 2 OS=Canis lupus familiaris OX=9615 GN=ITIH2 PE=3 SV=3	Master Protein	11	1.06545	0.0914596
A0A0B4J198	D	B	0.0577253	0.0120244	BD	Adiponectin D OS=Canis lupus familiaris OX=9615 GN=EIF4A2 PE=4 SV=2	Master Protein	2	1.22354	0.291064
A0A5F4DM93	D	B	0.0577253	0.0120244	BD	Eukaryotic translation initiation factor 4A2 OS=Canis lupus familiaris OX=9615 GN=EIF4A2 PE=4 SV=1	Master Protein Candidate	2	1.22354	0.291064
Q76C76	D	B	0.0577253	0.0120244	BD	Adiponectin OS=Canis lupus familiaris OX=9615 GN=apM1 PE=2 SV=1	Master Protein Candidate	2	1.22354	0.291064
Q95J95	D	B	0.0577253	0.0120244	BD	Adiponectin (Fragment) OS=Canis lupus familiaris OX=9615 GN=APM1 PE=2 SV=1	Master Protein Candidate	2	1.22354	0.291064
E2RPB8	D	A	0.0583371	0.0120791	AD	C-type lectin domain family 3 member B OS=Canis lupus familiaris OX=9615 GN=CLEC3B PE=4 SV=3	Master Protein	2	1.09907	0.136285
F1PQ91	C	A	0.0630517	0.0129776	AC	Insulin-like growth factor-binding protein 3 OS=Canis lupus familiaris OX=9615 GN=IGFBP3 PE=4 SV=2	Master Protein	5	1.13883	0.187548
A0A0A0RBT6	C	A	0.0646088	0.0130648	AC	Transferrin receptor protein 1 OS=Canis lupus familiaris OX=9615 PE=2 SV=1	Master Protein Candidate	8	0.929376	-0.105666
F1PEN6	C	A	0.0646088	0.0130648	AC	Transferrin receptor protein 1 OS=Canis lupus familiaris OX=9615 GN=TFRC PE=3 SV=2	Master Protein	8	0.929376	-0.105666
Q9GLD3	C	A	0.0646088	0.0130648	AC	Transferrin receptor protein 1 OS=Canis lupus familiaris OX=9615 GN=TFRC PE=1 SV=1	Master Protein Candidate	8	0.929376	-0.105666
H9GWY3	C	B	0.0704346	0.0138331	BC	Inter-alpha-trypsin inhibitor heavy chain 4 OS=Canis lupus familiaris OX=9615 GN=ITIH4 PE=3 SV=3	Master Protein	14	1.33123	0.41276
E2RA67	D	B	0.0706633	0.0138331	BD	C-C motif chemokine OS=Canis lupus familiaris OX=9615 GN=CCL14 PE=3 SV=2	Master Protein	2	0.878147	-0.187466
A0A5F4BVZ3	C	B	0.0708088	0.0138331	BC	Inter-alpha-trypsin inhibitor heavy chain 1 OS=Canis lupus familiaris OX=9615 GN=ITIH1 PE=3 SV=1	Master Protein Candidate	8	0.943396	-0.0840643
A0A5F4C706	C	B	0.0708088	0.0138331	BC	Inter-alpha-trypsin inhibitor heavy chain 1 OS=Canis lupus familiaris OX=9615 GN=ITIH1 PE=3 SV=1	Master Protein	8	0.943396	-0.0840643
A0A5F4D6M5	C	B	0.0708088	0.0138331	BC	Inter-alpha-trypsin inhibitor heavy chain 1 OS=Canis lupus familiaris OX=9615 GN=ITIH1 PE=3 SV=1	Master Protein Candidate	8	0.943396	-0.0840643
F1Q418	C	B	0.0708088	0.0138331	BC	Inter-alpha-trypsin inhibitor heavy chain 1 OS=Canis lupus familiaris OX=9615 GN=ITIH1 PE=3 SV=2	Master Protein Candidate	8	0.943396	-0.0840643
H9GWY1	D	B	0.0720074	0.0139882	BD	Inter-alpha-trypsin inhibitor heavy chain 4 OS=Canis lupus familiaris OX=9615 GN=ITIH4 PE=3 SV=3	None	13	0.792453	-0.335603
F1PQ91	D	C	0.0729979	0.0140376	CD	Insulin-like growth factor-binding protein 3 OS=Canis lupus familiaris OX=9615 GN=IGFBP3 PE=4 SV=2	Master Protein	5	1.11497	0.156999
E2R9D2	C	A	0.0730734	0.0140376	AC	Uncharacterized protein OS=Canis lupus familiaris OX=9615 GN=F12 PE=4 SV=3	Master Protein	3	0.941402	-0.0871164
H9GWY3	D	B	0.0755815	0.0144392	BD	Inter-alpha-trypsin inhibitor heavy chain 4 OS=Canis lupus familiaris OX=9615 GN=ITIH4 PE=3 SV=3	Master Protein	14	0.804416	-0.313986
A0A0B4J198	B	A	0.0792444	0.0148116	AB	Adiponectin D OS=Canis lupus familiaris OX=9615 GN=EIF4A2 PE=4 SV=2	Master Protein	2	1.20888	0.273668
A0A5F4DM93	B	A	0.0792444	0.0148116	AB	Eukaryotic translation initiation factor 4A2 OS=Canis lupus familiaris OX=9615 GN=EIF4A2 PE=4 SV=1	Master Protein Candidate	2	1.20888	0.273668
Q76C76	B	A	0.0792444	0.0148116	AB	Adiponectin OS=Canis lupus familiaris OX=9615 GN=apM1 PE=2 SV=1	Master Protein Candidate	2	1.20888	0.273668
Q95J95	B	A	0.0792444	0.0148116	AB	Adiponectin (Fragment) OS=Canis lupus familiaris OX=9615 GN=APM1 PE=2 SV=1	Master Protein Candidate	2	1.20888	0.273668
A0A3B0ITT8	C	A	0.0814672	0.0150642	AC	Adiponectin B OS=Canis lupus familiaris OX=9615 GN=ADIB PE=4 SV=1	Master Protein	2	0.89646	-0.157689
E2RJC2	C	A	0.0814672	0.0150642	AC	Complement C1q C chain OS=Canis lupus familiaris OX=9615 GN=C1QC PE=4 SV=2	Master Protein Candidate	2	0.89646	-0.157689
A0A5F4BXN3	C	A	0.0837612	0.0152439	AC	Actin-depolymerizing factor OS=Canis lupus familiaris OX=9615 GN=GSN PE=3 SV=1	Master Protein	9	1.08952	0.123692
A0A5F4CJ24	C	A	0.0837612	0.0152439	AC	Actin-depolymerizing factor OS=Canis lupus familiaris OX=9615 GN=GSN PE=3 SV=1	Master Protein Candidate	9	1.08952	0.123692
F6Y3P9	C	A	0.0837612	0.0152439	AC	Actin-depolymerizing factor OS=Canis lupus familiaris OX=9615 GN=GSN PE=3 SV=2	Master Protein Candidate	9	1.08952	0.123692
A0A5F4BVD8	C	A	0.0842939	0.0152605	AC	Inter-alpha-trypsin inhibitor heavy chain 1 OS=Canis lupus familiaris OX=9615 GN=ITIH1 PE=3 SV=1	None	7	0.943787	-0.0834668
H9GWY1	C	B	0.0851488	0.015335	BC	Inter-alpha-trypsin inhibitor heavy chain 4 OS=Canis lupus familiaris OX=9615 GN=ITIH4 PE=3 SV=3	None	13	1.34486	0.42746
A0A5F4CW44	C	B	0.0872617	0.0156341	BC	Inter-alpha-trypsin inhibitor heavy chain 1 OS=Canis lupus familiaris OX=9615 GN=ITIH1 PE=4 SV=1	None	6	0.944664	-0.0821268
F1PQ91	B	A	0.0973366	0.0173492	AB	Insulin-like growth factor-binding protein 3 OS=Canis lupus familiaris OX=9615 GN=IGFBP3 PE=4 SV=2	Master Protein	5	1.12415	0.168839
A0A5F4C7I8	B	A	0.100271	0.0175113	AB	Anaphylatoxin-like domain-containing protein OS=Canis lupus familiaris OX=9615 GN=LOC484960 PE=4 SV=1	Master Protein	7	0.946341	-0.0795673
A0A5F4CED8	B	A	0.100271	0.0175113	AB	Anaphylatoxin-like domain-containing protein OS=Canis lupus familiaris OX=9615 GN=LOC484960 PE=4 SV=1	Master Protein Candidate	7	0.946341	-0.0795673
A0A5F4D0A9	B	A	0.100271	0.0175113	AB	Anaphylatoxin-like domain-containing protein OS=Canis lupus familiaris OX=9615 GN=LOC484960 PE=4 SV=1	Master Protein Candidate	7	0.946341	-0.0795673
F1P707	B	A	0.100271	0.0175113	AB	Anaphylatoxin-like domain-containing protein OS=Canis lupus familiaris OX=9615 GN=LOC484960 PE=4 SV=3	Master Protein Candidate	7	0.946341	-0.0795673
H9GWY3	D	A	0.1086	0.0188704	AD	Inter-alpha-trypsin inhibitor heavy chain 4 OS=Canis lupus familiaris OX=9615 GN=ITIH4 PE=3 SV=3	Master Protein	14	0.805263	-0.312468
H9GWY1	D	A	0.111798	0.0193289	AD	Inter-alpha-trypsin inhibitor heavy chain 4 OS=Canis lupus familiaris OX=9615 GN=ITIH4 PE=3 SV=3	None	13	0.795789	-0.329541
A0A5F4BVZ3	C	A	0.115369	0.0195552	AC	Inter-alpha-trypsin inhibitor heavy chain 1 OS=Canis lupus familiaris OX=9615 GN=ITIH1 PE=3 SV=1	Master Protein Candidate	8	0.95	-0.0740006
A0A5F4C706	C	A	0.115369	0.0195552	AC	Inter-alpha-trypsin inhibitor heavy chain 1 OS=Canis lupus familiaris OX=9615 GN=ITIH1 PE=3 SV=1	Master Protein	8	0.95	-0.0740006
A0A5F4D6M5	C	A	0.115369	0.0195552	AC	Inter-alpha-trypsin inhibitor heavy chain 1 OS=Canis lupus familiaris OX=9615 GN=ITIH1 PE=3 SV=1	Master Protein Candidate	8	0.95	-0.0740006
F1Q418	C	A	0.115369	0.0195552	AC	Inter-alpha-trypsin inhibitor heavy chain 1 OS=Canis lupus familiaris OX=9615 GN=ITIH1 PE=3 SV=2	Master Protein Candidate	8	0.95	-0.0740006
F1PG39	B	A	0.118214	0.0199398	AB	Inter-alpha-trypsin inhibitor heavy chain 2 OS=Canis lupus familiaris OX=9615 GN=ITIH2 PE=3 SV=3	Master Protein	11	1.04632	0.06533
A0A5F4D8W3	C	B	0.13561	0.0224734	BC	Vitamin K-dependent protein S OS=Canis lupus familiaris OX=9615 GN=PROS1 PE=4 SV=1	Master Protein	7	0.93987	-0.0894661
F1PSS8	C	B	0.13561	0.0224734	BC	Vitamin K-dependent protein S OS=Canis lupus familiaris OX=9615 GN=PROS1 PE=4 SV=3	Master Protein Candidate	7	0.93987	-0.0894661
A0A5F4CCV6	D	C	0.135834	0.0224734	CD	Complement C7 OS=Canis lupus familiaris OX=9615 GN=C7 PE=3 SV=1	Master Protein Candidate	13	1.05093	0.0716672
E2RG01	D	C	0.135834	0.0224734	CD	Complement C7 OS=Canis lupus familiaris OX=9615 GN=C7 PE=3 SV=3	Master Protein	13	1.05093	0.0716672
A0A5F4CP23	C	A	0.139522	0.0228647	AC	Peptidase D OS=Canis lupus familiaris OX=9615 GN=PEPD PE=3 SV=1	Master Protein Candidate	5	0.950515	-0.073218
F1PNS6	C	A	0.139522	0.0228647	AC	Peptidase D OS=Canis lupus familiaris OX=9615 GN=PEPD PE=3 SV=3	Master Protein	5	0.950515	-0.073218
A0A5F4CPL9	C	A	0.141952	0.0228667	AC	Peptidase D OS=Canis lupus familiaris OX=9615 GN=PEPD PE=3 SV=1	None	4	0.944099	-0.0829894
A0A5F4CAL0	D	C	0.143383	0.0228667	CD	Complement C7 OS=Canis lupus familiaris OX=9615 GN=C7 PE=3 SV=1	None	12	1.04912	0.0691741
A0A5F4BS70	C	A	0.143502	0.0228667	AC	Peptidase S1 domain-containing protein OS=Canis lupus familiaris OX=9615 GN=LOC479668 PE=4 SV=1	Master Protein Candidate	8	0.852632	-0.230006
A0A5F4DB38	C	A	0.143502	0.0228667	AC	Peptidase S1 domain-containing protein OS=Canis lupus familiaris OX=9615 GN=LOC479668 PE=4 SV=1	Master Protein	8	0.852632	-0.230006
G1K2D9	C	A	0.143502	0.0228667	AC	Haptoglobin OS=Canis lupus familiaris OX=9615 GN=LOC479668 PE=3 SV=1	Master Protein Candidate	8	0.852632	-0.230006
P19006	C	A	0.143502	0.0228667	AC	Haptoglobin OS=Canis lupus familiaris OX=9615 GN=HP PE=1 SV=2	Master Protein Candidate	8	0.852632	-0.230006
A0A5F4BVD8	C	B	0.153447	0.0243392	BC	Inter-alpha-trypsin inhibitor heavy chain 1 OS=Canis lupus familiaris OX=9615 GN=ITIH1 PE=3 SV=1	None	7	0.948464	-0.0763353
E2R833	D	A	0.161308	0.0254693	AD	Leucine rich alpha-2-glycoprotein 1 OS=Canis lupus familiaris OX=9615 GN=LRG1 PE=4 SV=3	Master Protein	8	0.911495	-0.133693
A0A5S6DEE6	B	A	0.168773	0.0263651	AB	Clusterin OS=Canis lupus familiaris OX=9615 GN=CLU PE=3 SV=1	Master Protein	8	0.949627	-0.0745673
P25473	B	A	0.168773	0.0263651	AB	Clusterin OS=Canis lupus familiaris OX=9615 GN=CLU PE=2 SV=1	Master Protein Candidate	8	0.949627	-0.0745673
A0A5F4BXN3	B	A	0.170794	0.0263651	AB	Actin-depolymerizing factor OS=Canis lupus familiaris OX=9615 GN=GSN PE=3 SV=1	Master Protein	9	1.08406	0.116446
A0A5F4CJ24	B	A	0.170794	0.0263651	AB	Actin-depolymerizing factor OS=Canis lupus familiaris OX=9615 GN=GSN PE=3 SV=1	Master Protein Candidate	9	1.08406	0.116446
F6Y3P9	B	A	0.170794	0.0263651	AB	Actin-depolymerizing factor OS=Canis lupus familiaris OX=9615 GN=GSN PE=3 SV=2	Master Protein Candidate	9	1.08406	0.116446
A0A5F4CB96	C	A	0.175667	0.0268775	AC	Serpin family F member 2 OS=Canis lupus familiaris OX=9615 GN=SERPINF2 PE=3 SV=1	Master Protein Candidate	10	1.06324	0.088463
E2R4V3	C	A	0.175667	0.0268775	AC	Serpin family F member 2 OS=Canis lupus familiaris OX=9615 GN=SERPINF2 PE=3 SV=1	Master Protein	10	1.06324	0.088463
A0A5F4C225	C	A	0.180227	0.0274537	AC	Peptidase D OS=Canis lupus familiaris OX=9615 GN=PEPD PE=3 SV=1	None	4	0.956701	-0.0638599
A0A0A0RBT6	C	B	0.212561	0.0318456	BC	Transferrin receptor protein 1 OS=Canis lupus familiaris OX=9615 PE=2 SV=1	Master Protein Candidate	8	0.957806	-0.0621948
F1PEN6	C	B	0.212561	0.0318456	BC	Transferrin receptor protein 1 OS=Canis lupus familiaris OX=9615 GN=TFRC PE=3 SV=2	Master Protein	8	0.957806	-0.0621948
Q9GLD3	C	B	0.212561	0.0318456	BC	Transferrin receptor protein 1 OS=Canis lupus familiaris OX=9615 GN=TFRC PE=1 SV=1	Master Protein Candidate	8	0.957806	-0.0621948
A0A0B4J198	D	C	0.215506	0.0318456	CD	Adiponectin D OS=Canis lupus familiaris OX=9615 GN=EIF4A2 PE=4 SV=2	Master Protein	2	1.05987	0.083886
A0A5F4DM93	D	C	0.215506	0.0318456	CD	Eukaryotic translation initiation factor 4A2 OS=Canis lupus familiaris OX=9615 GN=EIF4A2 PE=4 SV=1	Master Protein Candidate	2	1.05987	0.083886
Q76C76	D	C	0.215506	0.0318456	CD	Adiponectin OS=Canis lupus familiaris OX=9615 GN=apM1 PE=2 SV=1	Master Protein Candidate	2	1.05987	0.083886
Q95J95	D	C	0.215506	0.0318456	CD	Adiponectin (Fragment) OS=Canis lupus familiaris OX=9615 GN=APM1 PE=2 SV=1	Master Protein Candidate	2	1.05987	0.083886
E2R9D2	D	A	0.226551	0.0333352	AD	Uncharacterized protein OS=Canis lupus familiaris OX=9615 GN=F12 PE=4 SV=3	Master Protein	3	1.04611	0.0650339
A0A5F4CFT6	C	A	0.258552	0.0378828	AC	Anaphylatoxin-like domain-containing protein OS=Canis lupus familiaris OX=9615 GN=LOC484960 PE=4 SV=1	None	6	0.956879	-0.0635918
A0A5S6DEE6	C	A	0.262084	0.0380776	AC	Clusterin OS=Canis lupus familiaris OX=9615 GN=CLU PE=3 SV=1	Master Protein	8	0.936567	-0.0945456
P25473	C	A	0.262084	0.0380776	AC	Clusterin OS=Canis lupus familiaris OX=9615 GN=CLU PE=2 SV=1	Master Protein Candidate	8	0.936567	-0.0945456
F1PG39	C	A	0.264483	0.0382654	AC	Inter-alpha-trypsin inhibitor heavy chain 2 OS=Canis lupus familiaris OX=9615 GN=ITIH2 PE=3 SV=3	Master Protein	11	0.964753	-0.0517681
A0A5F4CAL0	C	B	0.325561	0.0466048	BC	Complement C7 OS=Canis lupus familiaris OX=9615 GN=C7 PE=3 SV=1	None	12	0.977906	-0.0322325
A0A5F4CP23	C	B	0.326432	0.0466048	BC	Peptidase D OS=Canis lupus familiaris OX=9615 GN=PEPD PE=3 SV=1	Master Protein Candidate	5	0.951496	-0.0717299
F1PNS6	C	B	0.326432	0.0466048	BC	Peptidase D OS=Canis lupus familiaris OX=9615 GN=PEPD PE=3 SV=3	Master Protein	5	0.951496	-0.0717299
A0A3B0ITT8	C	B	0.328863	0.0466048	BC	Adiponectin B OS=Canis lupus familiaris OX=9615 GN=ADIB PE=4 SV=1	Master Protein	2	0.952963	-0.0695074
E2RJC2	C	B	0.328863	0.0466048	BC	Complement C1q C chain OS=Canis lupus familiaris OX=9615 GN=C1QC PE=4 SV=2	Master Protein Candidate	2	0.952963	-0.0695074
A0A5F4CB96	B	A	0.332546	0.0466911	AB	Serpin family F member 2 OS=Canis lupus familiaris OX=9615 GN=SERPINF2 PE=3 SV=1	Master Protein Candidate	10	1.04823	0.0679574
E2R4V3	B	A	0.332546	0.0466911	AB	Serpin family F member 2 OS=Canis lupus familiaris OX=9615 GN=SERPINF2 PE=3 SV=1	Master Protein	10	1.04823	0.0679574
E2R833	D	B	0.333522	0.0466911	BD	Leucine rich alpha-2-glycoprotein 1 OS=Canis lupus familiaris OX=9615 GN=LRG1 PE=4 SV=3	Master Protein	8	0.954207	-0.0676264
A0A5F4C225	C	B	0.353735	0.0487036	BC	Peptidase D OS=Canis lupus familiaris OX=9615 GN=PEPD PE=3 SV=1	None	4	0.956701	-0.0638599
A0A5F4C7I8	C	B	0.35494	0.0487036	BC	Anaphylatoxin-like domain-containing protein OS=Canis lupus familiaris OX=9615 GN=LOC484960 PE=4 SV=1	Master Protein	7	0.964948	-0.0514762
A0A5F4CED8	C	B	0.35494	0.0487036	BC	Anaphylatoxin-like domain-containing protein OS=Canis lupus familiaris OX=9615 GN=LOC484960 PE=4 SV=1	Master Protein Candidate	7	0.964948	-0.0514762
A0A5F4D0A9	C	B	0.35494	0.0487036	BC	Anaphylatoxin-like domain-containing protein OS=Canis lupus familiaris OX=9615 GN=LOC484960 PE=4 SV=1	Master Protein Candidate	7	0.964948	-0.0514762
F1P707	C	B	0.35494	0.0487036	BC	Anaphylatoxin-like domain-containing protein OS=Canis lupus familiaris OX=9615 GN=LOC484960 PE=4 SV=3	Master Protein Candidate	7	0.964948	-0.0514762
A0A5F4D8W3	B	A	0.359876	0.0489077	AB	Vitamin K-dependent protein S OS=Canis lupus familiaris OX=9615 GN=PROS1 PE=4 SV=1	Master Protein	7	1.01693	0.0242249
F1PSS8	B	A	0.359876	0.0489077	AB	Vitamin K-dependent protein S OS=Canis lupus familiaris OX=9615 GN=PROS1 PE=4 SV=3	Master Protein Candidate	7	1.01693	0.0242249
A0A5F4C7I8	D	A	0.364915	0.0489077	AD	Anaphylatoxin-like domain-containing protein OS=Canis lupus familiaris OX=9615 GN=LOC484960 PE=4 SV=1	Master Protein	7	1.0478	0.0673701
A0A5F4CED8	D	A	0.364915	0.0489077	AD	Anaphylatoxin-like domain-containing protein OS=Canis lupus familiaris OX=9615 GN=LOC484960 PE=4 SV=1	Master Protein Candidate	7	1.0478	0.0673701
A0A5F4D0A9	D	A	0.364915	0.0489077	AD	Anaphylatoxin-like domain-containing protein OS=Canis lupus familiaris OX=9615 GN=LOC484960 PE=4 SV=1	Master Protein Candidate	7	1.0478	0.0673701
F1P707	D	A	0.364915	0.0489077	AD	Anaphylatoxin-like domain-containing protein OS=Canis lupus familiaris OX=9615 GN=LOC484960 PE=4 SV=3	Master Protein Candidate	7	1.0478	0.0673701
A0A5F4CCV6	C	B	0.378669	0.0503607	BC	Complement C7 OS=Canis lupus familiaris OX=9615 GN=C7 PE=3 SV=1	Master Protein Candidate	13	0.977969	-0.0321388
E2RG01	C	B	0.378669	0.0503607	BC	Complement C7 OS=Canis lupus familiaris OX=9615 GN=C7 PE=3 SV=3	Master Protein	13	0.977969	-0.0321388
A0A5F4BS70	C	B	0.39861	0.0522095	BC	Peptidase S1 domain-containing protein OS=Canis lupus familiaris OX=9615 GN=LOC479668 PE=4 SV=1	Master Protein Candidate	8	1.06462	0.0903415
A0A5F4DB38	C	B	0.39861	0.0522095	BC	Peptidase S1 domain-containing protein OS=Canis lupus familiaris OX=9615 GN=LOC479668 PE=4 SV=1	Master Protein	8	1.06462	0.0903415
G1K2D9	C	B	0.39861	0.0522095	BC	Haptoglobin OS=Canis lupus familiaris OX=9615 GN=LOC479668 PE=3 SV=1	Master Protein Candidate	8	1.06462	0.0903415
P19006	C	B	0.39861	0.0522095	BC	Haptoglobin OS=Canis lupus familiaris OX=9615 GN=HP PE=1 SV=2	Master Protein Candidate	8	1.06462	0.0903415
A0A5F4CPL9	B	A	0.406559	0.0530498	AB	Peptidase D OS=Canis lupus familiaris OX=9615 GN=PEPD PE=3 SV=1	None	4	0.984472	-0.0225778
F1PGM9	B	A	0.440182	0.0572211	AB	Complement component 4 binding protein alpha OS=Canis lupus familiaris OX=9615 GN=C4BPA PE=4 SV=3	Master Protein	10	1.03284	0.0466109
A0A5F4CED7	C	A	0.448159	0.0578233	AC	Plasma retinol-binding protein OS=Canis lupus familiaris OX=9615 GN=RBP4 PE=3 SV=1	Master Protein	4	1.05447	0.0765245
F1Q4D9	C	A	0.448159	0.0578233	AC	Plasma retinol-binding protein OS=Canis lupus familiaris OX=9615 GN=RBP4 PE=3 SV=2	Master Protein Candidate	4	1.05447	0.0765245
A0A3B0ITT8	B	A	0.452065	0.0578953	AB	Adiponectin B OS=Canis lupus familiaris OX=9615 GN=ADIB PE=4 SV=1	Master Protein	2	0.940708	-0.0881812
E2RJC2	B	A	0.452065	0.0578953	AB	Complement C1q C chain OS=Canis lupus familiaris OX=9615 GN=C1QC PE=4 SV=2	Master Protein Candidate	2	0.940708	-0.0881812
F1PGM9	C	B	0.461605	0.0588988	BC	Complement component 4 binding protein alpha OS=Canis lupus familiaris OX=9615 GN=C4BPA PE=4 SV=3	Master Protein	10	0.977842	-0.0323267
A0A0B4J198	C	B	0.469628	0.059051	BC	Adiponectin D OS=Canis lupus familiaris OX=9615 GN=EIF4A2 PE=4 SV=2	Master Protein	2	1.15443	0.207178
A0A5F4DM93	C	B	0.469628	0.059051	BC	Eukaryotic translation initiation factor 4A2 OS=Canis lupus familiaris OX=9615 GN=EIF4A2 PE=4 SV=1	Master Protein Candidate	2	1.15443	0.207178
Q76C76	C	B	0.469628	0.059051	BC	Adiponectin OS=Canis lupus familiaris OX=9615 GN=apM1 PE=2 SV=1	Master Protein Candidate	2	1.15443	0.207178
Q95J95	C	B	0.469628	0.059051	BC	Adiponectin (Fragment) OS=Canis lupus familiaris OX=9615 GN=APM1 PE=2 SV=1	Master Protein Candidate	2	1.15443	0.207178
A0A5F4BNP2	B	A	0.482257	0.0604193	AB	Uncharacterized protein OS=Canis lupus familiaris OX=9615 PE=4 SV=1	None	5	1.02759	0.0392594
A0A5F4BNP2	C	B	0.516026	0.0644166	BC	Uncharacterized protein OS=Canis lupus familiaris OX=9615 PE=4 SV=1	None	5	0.972196	-0.0406815
E2RPB8	C	A	0.524419	0.0652288	AC	C-type lectin domain family 3 member B OS=Canis lupus familiaris OX=9615 GN=CLEC3B PE=4 SV=3	Master Protein	2	0.961816	-0.0561667
A0A5F4CPL9	C	B	0.534173	0.0657854	BC	Peptidase D OS=Canis lupus familiaris OX=9615 GN=PEPD PE=3 SV=1	None	4	0.958991	-0.0604115
A0A0A0RBT6	B	A	0.539905	0.0657854	AB	Transferrin receptor protein 1 OS=Canis lupus familiaris OX=9615 PE=2 SV=1	Master Protein Candidate	8	0.970317	-0.0434715
F1PEN6	B	A	0.539905	0.0657854	AB	Transferrin receptor protein 1 OS=Canis lupus familiaris OX=9615 GN=TFRC PE=3 SV=2	Master Protein	8	0.970317	-0.0434715
Q9GLD3	B	A	0.539905	0.0657854	AB	Transferrin receptor protein 1 OS=Canis lupus familiaris OX=9615 GN=TFRC PE=1 SV=1	Master Protein Candidate	8	0.970317	-0.0434715
A0A5F4CCV6	D	B	0.540308	0.0657854	BD	Complement C7 OS=Canis lupus familiaris OX=9615 GN=C7 PE=3 SV=1	Master Protein Candidate	13	1.02778	0.0395284
E2RG01	D	B	0.540308	0.0657854	BD	Complement C7 OS=Canis lupus familiaris OX=9615 GN=C7 PE=3 SV=3	Master Protein	13	1.02778	0.0395284
A0A5F4D8W3	C	A	0.547231	0.0661623	AC	Vitamin K-dependent protein S OS=Canis lupus familiaris OX=9615 GN=PROS1 PE=4 SV=1	Master Protein	7	0.955786	-0.0652412
F1PSS8	C	A	0.547231	0.0661623	AC	Vitamin K-dependent protein S OS=Canis lupus familiaris OX=9615 GN=PROS1 PE=4 SV=3	Master Protein Candidate	7	0.955786	-0.0652412
A0A5F4CFT6	B	A	0.566213	0.0682187	AB	Anaphylatoxin-like domain-containing protein OS=Canis lupus familiaris OX=9615 GN=LOC484960 PE=4 SV=1	None	6	0.98768	-0.0178849
A0A5F4CFT6	C	B	0.5906	0.0709099	BC	Anaphylatoxin-like domain-containing protein OS=Canis lupus familiaris OX=9615 GN=LOC484960 PE=4 SV=1	None	6	0.968815	-0.0457069
E2R9D2	C	B	0.60902	0.0728685	BC	Uncharacterized protein OS=Canis lupus familiaris OX=9615 GN=F12 PE=4 SV=3	Master Protein	3	1.03704	0.0524674
A0A5F4CAL0	D	B	0.629695	0.0749099	BD	Complement C7 OS=Canis lupus familiaris OX=9615 GN=C7 PE=3 SV=1	None	12	1.02594	0.0369416
A0A5F4CP23	B	A	0.632581	0.0749099	AB	Peptidase D OS=Canis lupus familiaris OX=9615 GN=PEPD PE=3 SV=1	Master Protein Candidate	5	0.998969	-0.00148808
F1PNS6	B	A	0.632581	0.0749099	AB	Peptidase D OS=Canis lupus familiaris OX=9615 GN=PEPD PE=3 SV=3	Master Protein	5	0.998969	-0.00148808
F1PZR4	B	A	0.643421	0.0759335	AB	Amyloid beta precursor protein binding family B member 1 OS=Canis lupus familiaris OX=9615 GN=APBB1 PE=4 SV=3	Master Protein	5	1.02148	0.0306543
A0A5F4C6Q0	C	B	0.672496	0.0789811	BC	Amyloid beta precursor protein binding family B member 1 OS=Canis lupus familiaris OX=9615 GN=APBB1 PE=4 SV=1	None	4	1.02423	0.0345413
A0A5F4C6Q0	C	A	0.673813	0.0789811	AC	Amyloid beta precursor protein binding family B member 1 OS=Canis lupus familiaris OX=9615 GN=APBB1 PE=4 SV=1	None	4	1.01854	0.0264965
E2RPB8	D	B	0.678856	0.0793035	BD	C-type lectin domain family 3 member B OS=Canis lupus familiaris OX=9615 GN=CLEC3B PE=4 SV=3	Master Protein	2	0.97886	-0.0308251
A0A5F4CED7	C	B	0.683545	0.0793153	BC	Plasma retinol-binding protein OS=Canis lupus familiaris OX=9615 GN=RBP4 PE=3 SV=1	Master Protein	4	1.05039	0.0709218
F1Q4D9	C	B	0.683545	0.0793153	BC	Plasma retinol-binding protein OS=Canis lupus familiaris OX=9615 GN=RBP4 PE=3 SV=2	Master Protein Candidate	4	1.05039	0.0709218
A0A5F4C225	B	A	0.693638	0.0800254	AB	Peptidase D OS=Canis lupus familiaris OX=9615 GN=PEPD PE=3 SV=1	None	4	1	0
E2R833	B	A	0.694293	0.0800254	AB	Leucine rich alpha-2-glycoprotein 1 OS=Canis lupus familiaris OX=9615 GN=LRG1 PE=4 SV=3	Master Protein	8	0.955239	-0.0660663
A0A5F4CB96	C	B	0.714339	0.0817906	BC	Serpin family F member 2 OS=Canis lupus familiaris OX=9615 GN=SERPINF2 PE=3 SV=1	Master Protein Candidate	10	1.01431	0.0205057
E2R4V3	C	B	0.714339	0.0817906	BC	Serpin family F member 2 OS=Canis lupus familiaris OX=9615 GN=SERPINF2 PE=3 SV=1	Master Protein	10	1.01431	0.0205057
A0A5F4CW44	B	A	0.729705	0.0826166	AB	Inter-alpha-trypsin inhibitor heavy chain 1 OS=Canis lupus familiaris OX=9615 GN=ITIH1 PE=4 SV=1	None	6	0.997044	-0.00427044
A0A5F4BXN3	C	B	0.735051	0.0826166	BC	Actin-depolymerizing factor OS=Canis lupus familiaris OX=9615 GN=GSN PE=3 SV=1	Master Protein	9	1.00504	0.0072461
A0A5F4CJ24	C	B	0.735051	0.0826166	BC	Actin-depolymerizing factor OS=Canis lupus familiaris OX=9615 GN=GSN PE=3 SV=1	Master Protein Candidate	9	1.00504	0.0072461
F6Y3P9	C	B	0.735051	0.0826166	BC	Actin-depolymerizing factor OS=Canis lupus familiaris OX=9615 GN=GSN PE=3 SV=2	Master Protein Candidate	9	1.00504	0.0072461
A0A5F4CED7	B	A	0.735889	0.0826166	AB	Plasma retinol-binding protein OS=Canis lupus familiaris OX=9615 GN=RBP4 PE=3 SV=1	Master Protein	4	1.00389	0.00560271
F1Q4D9	B	A	0.735889	0.0826166	AB	Plasma retinol-binding protein OS=Canis lupus familiaris OX=9615 GN=RBP4 PE=3 SV=2	Master Protein Candidate	4	1.00389	0.00560271
A0A5F4BVD8	B	A	0.760054	0.0850535	AB	Inter-alpha-trypsin inhibitor heavy chain 1 OS=Canis lupus familiaris OX=9615 GN=ITIH1 PE=3 SV=1	None	7	0.995069	-0.00713148
F1PZR4	C	B	0.76368	0.0851836	BC	Amyloid beta precursor protein binding family B member 1 OS=Canis lupus familiaris OX=9615 GN=APBB1 PE=4 SV=3	Master Protein	5	0.989031	-0.0159122
A0A5S6DEE6	C	B	0.77629	0.086035	BC	Clusterin OS=Canis lupus familiaris OX=9615 GN=CLU PE=3 SV=1	Master Protein	8	0.986248	-0.0199783
P25473	C	B	0.77629	0.086035	BC	Clusterin OS=Canis lupus familiaris OX=9615 GN=CLU PE=2 SV=1	Master Protein Candidate	8	0.986248	-0.0199783
A0A5F4BVZ3	B	A	0.81125	0.0887715	AB	Inter-alpha-trypsin inhibitor heavy chain 1 OS=Canis lupus familiaris OX=9615 GN=ITIH1 PE=3 SV=1	Master Protein Candidate	8	1.007	0.0100637
A0A5F4C706	B	A	0.81125	0.0887715	AB	Inter-alpha-trypsin inhibitor heavy chain 1 OS=Canis lupus familiaris OX=9615 GN=ITIH1 PE=3 SV=1	Master Protein	8	1.007	0.0100637
A0A5F4D6M5	B	A	0.81125	0.0887715	AB	Inter-alpha-trypsin inhibitor heavy chain 1 OS=Canis lupus familiaris OX=9615 GN=ITIH1 PE=3 SV=1	Master Protein Candidate	8	1.007	0.0100637
F1Q418	B	A	0.81125	0.0887715	AB	Inter-alpha-trypsin inhibitor heavy chain 1 OS=Canis lupus familiaris OX=9615 GN=ITIH1 PE=3 SV=2	Master Protein Candidate	8	1.007	0.0100637
H9GWY1	B	A	0.826509	0.0901559	AB	Inter-alpha-trypsin inhibitor heavy chain 4 OS=Canis lupus familiaris OX=9615 GN=ITIH4 PE=3 SV=3	None	13	1.00421	0.00606175
F1PQ91	C	B	0.835081	0.0908045	BC	Insulin-like growth factor-binding protein 3 OS=Canis lupus familiaris OX=9615 GN=IGFBP3 PE=4 SV=2	Master Protein	5	1.01305	0.0187085
H9GWY3	B	A	0.856484	0.0928399	AB	Inter-alpha-trypsin inhibitor heavy chain 4 OS=Canis lupus familiaris OX=9615 GN=ITIH4 PE=3 SV=3	Master Protein	14	1.00105	0.00151783
F1PZR4	C	A	0.868162	0.0938116	AC	Amyloid beta precursor protein binding family B member 1 OS=Canis lupus familiaris OX=9615 GN=APBB1 PE=4 SV=3	Master Protein	5	1.01027	0.014742
E2RA67	C	B	0.877187	0.0944916	BC	C-C motif chemokine OS=Canis lupus familiaris OX=9615 GN=CCL14 PE=3 SV=2	Master Protein	2	1.01007	0.014456
A0A5F4BNP2	C	A	0.946138	0.101603	AC	Uncharacterized protein OS=Canis lupus familiaris OX=9615 PE=4 SV=1	None	5	0.999015	-0.00142208
F1PGM9	C	A	0.95904	0.102669	AC	Complement component 4 binding protein alpha OS=Canis lupus familiaris OX=9615 GN=C4BPA PE=4 SV=3	Master Protein	10	1.00995	0.0142842
A0A5F4C6Q0	B	A	0.984245	0.105042	AB	Amyloid beta precursor protein binding family B member 1 OS=Canis lupus familiaris OX=9615 GN=APBB1 PE=4 SV=1	None	4	0.994439	-0.00804479

## Sheet: Legends
Legend for Proteome Discoverer export:
6plex name	126	127	128	129	130	131		LEGEND:
MMVD1	IS	1	11	14	38	25		IS	Internal standard
MMVD2	IS	26	2	35	15	39		B1	MMVD stage B1 samples
MMVD3	IS	40	27	3	13	16		B2	MMVD stage B2 samples
MMVD4	IS	28	24	17	4	41		C	MMVD stage C samples
MMVD5	IS	42	18	12	29	5		CONTROL	Helathy/control group samples
MMVD6	IS	19	36	43	6	30
MMVD7	IS	44	20	7	31	47
MMVD8	IS	32	8	21	48	50
MMVD9	IS	9	33	45	22	49
MMVD10	IS	37	10	34	46	23
Legend for Results of statistical analysis & Results of post-hoc analysis:
A=	MMVD stage B1
B=	MMVD stage B2
C=	MMVD stage C
D=	Healthy/control group
